# Supplementary material for: Shape–color associations in an unrestricted color choice paradigm
Source: Front Psychol. 2023 Jun 2;14:1129903. doi: 10.3389/fpsyg.2023.1129903 (PMC10273845; doi:10.3389/fpsyg.2023.1129903)
Supplement: Supplementary file 2 [file Table_2.xlsx]

## Sheet: Data
Row	User_id	Date_created	Trial	Shape	RGB_red	RGB_green	RGB_blue	CIE_L	CIE_A	CIE_B	Chroma	Hue	ColorMan	Language	Age	Sex	Nationality	Synesthetic
1	76783	2019 9 12	1	Square	74	134	255	57.7731	20.1322	-65.9092	68.9154	163.015	blue	da	28	Male	danish	Non-synesthetic
2	76783	2019 9 12	2	Triangle	116	255	56	89.6336	-69.4837	76.5542	103.385	317.772	green	da	28	Male	danish	Non-synesthetic
3	76783	2019 9 12	3	Hexagon	255	33	37	54.5415	77.1522	55.8499	95.2453	54.0995	red	da	28	Male	danish	Non-synesthetic
4	76783	2019 9 12	4	Pentagon	255	183	0	79.1172	14.5436	81.7296	83.0135	10.09	yellow	da	28	Male	danish	Non-synesthetic
5	76783	2019 9 12	5	Circle	122	51	255	43.8345	71.8068	-88.4834	113.954	140.94	purple	da	28	Male	danish	Non-synesthetic
6	63390	2019 9 12	1	Hexagon	255	0	38	53.3923	80.5064	54.4249	97.1769	55.9401	red	da	29	Male	danish	Non-synesthetic
7	63390	2019 9 12	2	Triangle	21	255	0	87.8118	-85.4771	83.2734	119.335	314.252	green	da	29	Male	danish	Non-synesthetic
8	63390	2019 9 12	3	Square	0	8	255	32.6813	77.9913	-107.217	132.583	143.967	blue	da	29	Male	danish	Non-synesthetic
9	63390	2019 9 12	4	Pentagon	255	47	0	55.3802	73.9553	68.0064	100.47	47.3996	red	da	29	Male	danish	Non-synesthetic
10	63390	2019 9 12	5	Circle	247	252	255	98.6759	-1.1049	-2.00599	2.29015	208.846	blue	da	29	Male	danish	Non-synesthetic
11	87434	2019 9 12	1	Pentagon	110	161	255	66.5365	10.041	-51.8292	52.7929	169.036	blue	da	15	Male	danish	Non-synesthetic
12	87434	2019 9 12	2	Square	56	172	255	67.6963	-4.34606	-50.1178	50.3059	184.956	blue	da	15	Male	danish	Non-synesthetic
13	87434	2019 9 12	3	Hexagon	20	255	255	91.1806	-47.6401	-14.0233	49.6612	253.598	blue	da	15	Male	danish	Non-synesthetic
14	87434	2019 9 12	4	Circle	255	84	130	60.9741	67.6101	11.5604	68.5913	80.297	pink	da	15	Male	danish	Non-synesthetic
15	87434	2019 9 12	5	Triangle	255	170	0	76.0784	21.3253	79.7001	82.5038	14.9797	yellow	da	15	Male	danish	Non-synesthetic
16	92256	2019 9 12	1	Triangle	255	64	0	57.0109	69.3694	68.701	97.6316	45.2774	red	da	54	Female	danish	unknown
17	92256	2019 9 12	2	Hexagon	79	182	255	71.1006	-7.10578	-44.7222	45.2831	189.028	blue	da	54	Female	danish	unknown
18	92256	2019 9 12	3	Circle	120	122	255	57.2019	35.005	-66.7026	75.3298	152.31	blue	da	54	Female	danish	unknown
19	92256	2019 9 12	4	Square	229	255	112	95.7258	-27.9061	64.2005	70.0033	336.507	yellow	da	54	Female	danish	unknown
20	92256	2019 9 12	5	Pentagon	255	110	192	66.6899	63.5722	-15.6276	65.4649	103.811	pink	da	54	Female	danish	unknown
21	94085	2019 9 12	1	Circle	41	94	255	46.5704	41.7006	-84.1697	93.9333	153.645	blue	da	33	Male	danish	Synesthetic
22	94085	2019 9 12	2	Hexagon	255	98	0	61.656	56.7353	70.9765	90.8656	38.6372	orange	da	33	Male	danish	Synesthetic
23	94085	2019 9 12	3	Pentagon	255	64	31	57.1073	69.6872	60.4221	92.2342	49.0731	red	da	33	Male	danish	Synesthetic
24	94085	2019 9 12	4	Triangle	184	255	217	94.6181	-29.5065	11.1686	31.5496	290.732	green	da	33	Male	danish	Synesthetic
25	94085	2019 9 12	5	Square	255	243	18	94.0586	-15.655	90.7939	92.1337	350.217	yellow	da	33	Male	danish	Synesthetic
26	24772	2019 9 12	1	Square	8	20	255	33.498	75.8586	-105.849	130.225	144.372	blue	da	12	Female	danish	unknown
27	24772	2019 9 12	2	Hexagon	48	255	62	88.2046	-81.314	72.9187	109.22	311.884	green	da	12	Female	danish	unknown
28	24772	2019 9 12	3	Triangle	255	155	74	73.0251	30.902	56.6848	64.5608	28.5972	orange	da	12	Female	danish	unknown
29	24772	2019 9 12	4	Pentagon	255	40	20	54.9022	75.6192	62.8553	98.3314	50.2664	red	da	12	Female	danish	unknown
30	24772	2019 9 12	5	Circle	232	255	254	98.3647	-7.62132	-2.07038	7.89753	254.802	blue	da	12	Female	danish	unknown
31	15337	2019 9 12	1	Hexagon	64	80	255	44.2971	51.7977	-87.8752	102.005	149.483	blue	da	46	Female	danish	Non-synesthetic
32	15337	2019 9 12	2	Triangle	110	255	199	91.2132	-51.8959	15.167	54.0669	286.291	green	da	46	Female	danish	Non-synesthetic
33	15337	2019 9 12	3	Square	237	166	255	77.5782	40.7668	-33.8473	52.9865	129.702	pink	da	46	Female	danish	Non-synesthetic
34	15337	2019 9 12	4	Pentagon	193	255	77	93.1859	-43.8854	74.5569	86.5139	329.518	green	da	46	Female	danish	Non-synesthetic
35	15337	2019 9 12	5	Circle	145	197	255	77.9748	-2.27944	-33.817	33.8937	183.856	blue	da	46	Female	danish	Non-synesthetic
36	66306	2019 9 12	1	Pentagon	77	91	255	47.3365	46.6962	-82.8577	95.1101	150.596	blue	da	52	Female	danish	unknown
37	66306	2019 9 12	2	Hexagon	102	255	209	91.2084	-51.2293	9.9829	52.1929	281.027	green	da	52	Female	danish	unknown
38	66306	2019 9 12	3	Square	255	71	237	63.2484	84.402	-46.1834	96.2112	118.687	pink	da	52	Female	danish	unknown
39	66306	2019 9 12	4	Circle	255	211	33	85.9877	0.490514	82.2911	82.2925	0.34152	yellow	da	52	Female	danish	unknown
40	66306	2019 9 12	5	Triangle	255	23	54	54.1819	78.9866	46.8877	91.855	59.306	red	da	52	Female	danish	unknown
41	26880	2019 9 12	1	Square	255	48	76	55.9902	75.3306	36.5066	83.7104	64.1443	red	da	75	Female	danish	unknown
42	26880	2019 9 12	2	Pentagon	66	98	255	48.3995	41.3085	-81.1382	91.0483	153.019	blue	da	75	Female	danish	unknown
43	26880	2019 9 12	3	Circle	255	46	53	55.5614	74.9802	48.8181	89.472	56.9326	red	da	75	Female	danish	unknown
44	26880	2019 9 12	4	Triangle	48	255	234	90.8174	-51.9461	-3.64441	52.0738	265.987	blue	da	75	Female	danish	unknown
45	26880	2019 9 12	5	Hexagon	212	38	255	54.6636	87.6711	-70.3	112.376	128.725	purple	da	75	Female	danish	unknown
46	88644	2019 9 12	1	Square	77	255	88	88.8269	-75.345	64.5686	99.2269	310.596	green	da	67	Male	danish	Non-synesthetic
47	88644	2019 9 12	2	Hexagon	255	133	25	68.1026	40.5987	70.3941	81.2625	29.9735	orange	da	67	Male	danish	Non-synesthetic
48	88644	2019 9 12	3	Circle	255	28	20	54.1839	77.6765	62.4228	99.6506	51.2138	red	da	67	Male	danish	Non-synesthetic
49	88644	2019 9 12	4	Pentagon	54	255	208	90.2536	-57.9996	9.00846	58.6951	278.829	green	da	67	Male	danish	Non-synesthetic
50	88644	2019 9 12	5	Triangle	19	255	3	87.8048	-85.5283	83.0357	119.206	314.153	green	da	67	Male	danish	Non-synesthetic
51	37028	2019 9 12	1	Pentagon	85	51	255	40.4379	68.1952	-94.2057	116.298	144.099	blue	da	25	Female	danish	unknown
52	37028	2019 9 12	2	Hexagon	255	176	143	78.6354	25.0812	28.5361	37.9918	41.3132	pink	da	25	Female	danish	unknown
53	37028	2019 9 12	3	Circle	255	179	97	78.6759	19.6892	52.1306	55.7249	20.6911	orange	da	25	Female	danish	unknown
54	37028	2019 9 12	4	Triangle	200	140	255	68.2089	43.9778	-48.7461	65.6524	137.944	pink	da	25	Female	danish	unknown
55	37028	2019 9 12	5	Square	114	107	255	53.288	42.6882	-73.0517	84.6099	149.7	blue	da	25	Female	danish	unknown
56	96468	2019 9 12	1	Circle	255	23	31	54.0046	78.4861	58.1051	97.6538	53.4866	red	da	65	Female	danish	Non-synesthetic
57	96468	2019 9 12	2	Triangle	18	38	255	35.4636	70.4573	-102.563	124.432	145.512	blue	da	65	Female	danish	Non-synesthetic
58	96468	2019 9 12	3	Hexagon	49	255	38	88.1168	-82.4702	78.9997	114.203	313.769	green	da	65	Female	danish	Non-synesthetic
59	96468	2019 9 12	4	Square	237	33	255	58.3356	92.4662	-64.1775	112.556	124.763	pink	da	65	Female	danish	Non-synesthetic
60	96468	2019 9 12	5	Pentagon	255	248	36	95.3815	-17.7899	89.2085	90.9651	348.722	yellow	da	65	Female	danish	Non-synesthetic
61	18559	2019 9 12	1	Square	92	163	255	66.2795	5.6114	-52.2872	52.5875	173.875	blue	da	53	Female	danish	unknown
62	18559	2019 9 12	2	Hexagon	116	255	61	89.6576	-69.209	75.1294	102.148	317.349	green	da	53	Female	danish	unknown
63	18559	2019 9 12	3	Circle	255	46	31	55.4005	74.4921	59.1445	95.1165	51.5515	red	da	53	Female	danish	unknown
64	18559	2019 9 12	4	Triangle	255	61	139	58.4786	75.9591	2.72233	76.0078	87.9474	pink	da	53	Female	danish	unknown
65	18559	2019 9 12	5	Pentagon	226	255	59	95.1631	-32.1462	82.8259	88.8454	338.788	yellow	da	53	Female	danish	unknown
66	65411	2019 9 12	1	Hexagon	255	33	55	54.6899	77.5821	46.8644	90.638	58.8654	red	da	61	Female	danish	unknown
67	65411	2019 9 12	2	Pentagon	255	105	217	66.8076	69.1509	-29.4766	75.1713	113.087	pink	da	61	Female	danish	unknown
68	65411	2019 9 12	3	Triangle	97	255	79	89.2155	-72.3787	68.5172	99.6659	313.43	green	da	61	Female	danish	unknown
69	65411	2019 9 12	4	Square	107	127	255	57.5806	29.5757	-66.1359	72.4478	155.906	blue	da	61	Female	danish	unknown
70	65411	2019 9 12	5	Circle	255	59	95	57.2901	73.4293	27.0548	78.2549	69.7738	red	da	61	Female	danish	unknown
71	85868	2019 9 12	1	Square	77	255	54	88.619	-77.8672	75.7956	108.666	314.228	green	da	63	Male	danish	unknown
72	85868	2019 9 12	2	Circle	255	46	18	55.3441	74.3205	63.7369	97.9077	49.3838	red	da	63	Male	danish	unknown
73	85868	2019 9 12	3	Triangle	43	65	255	40.4291	58.7076	-94.2919	111.075	148.093	blue	da	63	Male	danish	unknown
74	85868	2019 9 12	4	Hexagon	255	97	223	65.8591	73.2824	-34.2937	80.9096	115.078	pink	da	63	Male	danish	unknown
75	85868	2019 9 12	5	Pentagon	51	112	255	51.2776	31.2341	-76.4634	82.5968	157.781	blue	da	63	Male	danish	unknown
76	49584	2019 9 12	1	Pentagon	75	69	255	42.7177	58.8168	-90.4584	107.899	146.968	blue	da	74	Male	danish	unknown
77	49584	2019 9 12	2	Square	255	0	8	53.2598	80.1445	65.2377	103.34	50.8544	red	da	74	Male	danish	unknown
78	49584	2019 9 12	3	Triangle	19	15	255	33.345	76.9842	-106.1	131.087	144.036	blue	da	74	Male	danish	unknown
79	49584	2019 9 12	4	Circle	43	75	255	42.4041	53.1743	-91.0259	105.419	149.708	blue	da	74	Male	danish	unknown
80	49584	2019 9 12	5	Hexagon	52	41	255	36.992	70.2303	-99.9868	122.187	144.916	blue	da	74	Male	danish	unknown
81	46327	2019 9 12	1	Pentagon	67	46	255	38.4898	69.0038	-97.4736	119.426	144.704	blue	da	76	Female	danish	unknown
82	46327	2019 9 12	2	Circle	255	48	241	61.4203	90.8142	-51.3023	104.303	119.463	pink	da	76	Female	danish	unknown
83	46327	2019 9 12	3	Triangle	75	255	43	88.5363	-78.7389	78.4532	111.152	314.896	green	da	76	Female	danish	unknown
84	46327	2019 9 12	4	Hexagon	18	22	140	18.3439	42.6069	-63.3021	76.3053	146.057	blue	da	76	Female	danish	unknown
85	46327	2019 9 12	5	Square	13	161	33	57.7353	-58.9967	52.308	78.8463	311.561	green	da	76	Female	danish	unknown
86	85327	2019 9 12	1	Hexagon	255	61	36	56.8132	70.6775	58.1462	91.5221	50.556	red	da	61	Male	danish	unknown
87	85327	2019 9 12	2	Circle	60	255	25	88.2309	-81.5867	81.4024	115.251	314.935	green	da	61	Male	danish	unknown
88	85327	2019 9 12	3	Triangle	53	255	38	88.1666	-82.0277	79.0628	113.927	313.946	green	da	61	Male	danish	unknown
89	85327	2019 9 12	4	Square	64	77	255	43.676	53.5026	-88.8984	103.757	148.959	blue	da	61	Male	danish	unknown
90	85327	2019 9 12	5	Pentagon	54	255	23	88.1424	-82.3858	81.5691	115.935	314.715	green	da	61	Male	danish	unknown
91	67324	2019 9 12	1	Square	234	255	43	95.6589	-29.4761	87.4045	92.2409	341.364	yellow	da	9	Female	danish	unknown
92	67324	2019 9 12	2	Hexagon	251	128	255	71.6709	63.8664	-42.9043	76.9396	123.892	pink	da	9	Female	danish	unknown
93	67324	2019 9 12	3	Triangle	175	255	36	92.0246	-52.1283	84.2938	99.1101	328.267	green	da	9	Female	danish	unknown
94	67324	2019 9 12	4	Circle	186	255	250	95.5209	-22.2579	-4.50696	22.7096	258.553	blue	da	9	Female	danish	unknown
95	67324	2019 9 12	5	Pentagon	255	179	48	78.2974	17.3952	72.0012	74.0727	13.5821	yellow	da	9	Female	danish	unknown
96	44439	2019 9 12	1	Circle	255	74	113	59.3027	69.8902	19.1749	72.4729	74.658	red	da	7	Male	danish	unknown
97	44439	2019 9 12	2	Triangle	162	255	0	91.3244	-57.2097	87.5347	104.572	326.833	green	da	7	Male	danish	unknown
98	44439	2019 9 12	3	Square	17	0	255	32.5615	79.2698	-107.411	133.495	143.573	blue	da	7	Male	danish	unknown
99	44439	2019 9 12	4	Hexagon	255	251	189	97.6037	-8.09504	30.2846	31.3478	345.035	yellow	da	7	Male	danish	unknown
100	44439	2019 9 12	5	Pentagon	122	255	217	91.9812	-45.5105	7.04134	46.052	278.795	green	da	7	Male	danish	unknown
101	65991	2019 9 12	1	Pentagon	255	54	127	57.499	76.8756	8.40803	77.334	83.7583	pink	da	7	Female	danish	Non-synesthetic
102	65991	2019 9 12	2	Triangle	37	255	25	87.9584	-84.0164	81.0635	116.748	313.975	green	da	7	Female	danish	Non-synesthetic
103	65991	2019 9 12	3	Square	41	55	255	38.5881	63.7009	-97.3468	116.337	146.8	blue	da	7	Female	danish	Non-synesthetic
104	65991	2019 9 12	4	Circle	255	237	33	92.549	-12.5079	87.4917	88.3813	351.864	yellow	da	7	Female	danish	Non-synesthetic
105	65991	2019 9 12	5	Hexagon	77	74	255	43.7895	56.3435	-88.6868	105.071	147.572	blue	da	7	Female	danish	Non-synesthetic
106	3582	2019 9 12	1	Hexagon	255	5	213	58.2059	92.4812	-40.6194	101.008	113.712	pink	da	14	Female	danish	Non-synesthetic
107	3582	2019 9 12	2	Square	255	213	0	86.431	-0.910507	86.78	86.7847	359.399	yellow	da	14	Female	danish	Non-synesthetic
108	3582	2019 9 12	3	Pentagon	4	255	0	87.7472	-86.0681	83.1946	119.704	314.027	green	da	14	Female	danish	Non-synesthetic
109	3582	2019 9 12	4	Triangle	0	55	255	37.752	62.7511	-98.7598	117.009	147.568	blue	da	14	Female	danish	Non-synesthetic
110	3582	2019 9 12	5	Circle	255	99	237	66.7506	74.576	-40.683	84.9511	118.614	pink	da	14	Female	danish	Non-synesthetic
111	99208	2019 9 12	1	Square	255	66	69	57.6487	70.1207	42.3904	81.9381	58.8456	red	da	57	Female	danish	Synesthetic
112	99208	2019 9 12	2	Circle	246	255	82	96.7073	-23.1719	77.4649	80.8563	343.347	yellow	da	57	Female	danish	Synesthetic
113	99208	2019 9 12	3	Triangle	143	255	64	90.6551	-61.5152	75.5172	97.4011	320.834	green	da	57	Female	danish	Synesthetic
114	99208	2019 9 12	4	Pentagon	230	69	255	60.1608	82.7701	-61.3087	103.003	126.528	pink	da	57	Female	danish	Synesthetic
115	99208	2019 9 12	5	Hexagon	109	51	255	42.5171	70.3996	-90.701	114.816	142.182	blue	da	57	Female	danish	Synesthetic
116	79060	2019 9 12	1	Triangle	99	112	255	53.4478	37.2004	-72.8388	81.7885	152.946	blue	da	66	Female	danish	unknown
117	79060	2019 9 12	2	Hexagon	61	135	255	57.5947	17.9582	-66.2195	68.6114	164.827	blue	da	66	Female	danish	unknown
118	79060	2019 9 12	3	Square	94	94	255	49.0108	47.0912	-80.0771	92.8974	149.541	blue	da	66	Female	danish	unknown
119	79060	2019 9 12	4	Circle	51	146	255	60.3181	10.2885	-61.8597	62.7094	170.557	blue	da	66	Female	danish	unknown
120	79060	2019 9 12	5	Pentagon	36	80	255	43.2558	49.8979	-89.6273	102.581	150.894	blue	da	66	Female	danish	unknown
121	33374	2019 9 13	1	Pentagon	255	51	146	57.7602	79.1755	-2.45174	79.2135	91.7736	pink	en	45	Female	danish	Non-synesthetic
122	33374	2019 9 13	2	Square	33	59	255	39.0167	61.4139	-96.6429	114.506	147.565	blue	en	45	Female	danish	Non-synesthetic
123	33374	2019 9 13	3	Triangle	255	31	61	54.6412	78.0878	43.5046	89.3888	60.8768	red	en	45	Female	danish	Non-synesthetic
124	33374	2019 9 13	4	Hexagon	255	46	150	57.4847	80.6679	-5.21602	80.8364	93.6996	pink	en	45	Female	danish	Non-synesthetic
125	33374	2019 9 13	5	Circle	82	255	59	88.7451	-76.7091	74.5333	106.956	314.176	green	en	45	Female	danish	Non-synesthetic
126	79333	2019 9 13	1	Triangle	115	255	87	89.7893	-67.598	66.28	94.6707	314.436	green	da	42	Female	danish	unknown
127	79333	2019 9 13	2	Square	92	100	255	50.2246	43.2933	-78.1007	89.2974	150.999	blue	da	42	Female	danish	unknown
128	79333	2019 9 13	3	Pentagon	171	36	255	48.436	82.2428	-80.7008	115.224	134.458	purple	da	42	Female	danish	unknown
129	79333	2019 9 13	4	Circle	255	150	69	71.8984	33.2527	57.7729	66.6592	29.9237	orange	da	42	Female	danish	unknown
130	79333	2019 9 13	5	Hexagon	174	0	255	47.2608	87.4105	-82.6075	120.269	133.382	purple	da	42	Female	danish	unknown
131	39648	2019 9 13	1	Square	82	116	255	53.4945	32.2296	-72.8061	79.6208	156.122	blue	da	71	Female	danish	unknown
132	39648	2019 9 13	2	Hexagon	69	255	131	89.1201	-71.3388	46.0855	84.93	302.863	green	da	71	Female	danish	unknown
133	39648	2019 9 13	3	Circle	255	50	43	55.8091	73.7848	54.1053	91.4963	53.7479	red	da	71	Female	danish	unknown
134	39648	2019 9 13	4	Triangle	255	255	43	97.2101	-20.9812	89.3249	91.7559	346.782	yellow	da	71	Female	danish	unknown
135	39648	2019 9 13	5	Pentagon	127	255	54	89.9962	-66.6723	77.5758	102.29	319.323	green	da	71	Female	danish	unknown
136	63789	2019 9 13	1	Square	86	56	255	41.2555	66.1184	-92.8502	113.986	144.545	blue	da	69	Female	danish	Non-synesthetic
137	63789	2019 9 13	2	Hexagon	224	66	255	58.9432	82.5684	-63.3098	104.046	127.479	pink	da	69	Female	danish	Non-synesthetic
138	63789	2019 9 13	3	Circle	74	204	255	77.1951	-19.4807	-35.2424	40.2682	208.932	blue	da	69	Female	danish	Non-synesthetic
139	63789	2019 9 13	4	Pentagon	255	112	36	64.1465	50.9294	64.0678	81.8443	38.4822	orange	da	69	Female	danish	Non-synesthetic
140	63789	2019 9 13	5	Triangle	33	255	89	88.2373	-80.3516	63.3609	102.328	308.257	green	da	69	Female	danish	Non-synesthetic
141	31453	2019 9 13	1	Triangle	98	255	74	89.2086	-72.5539	70.2971	101.023	314.095	green	da	70	Female	danish	Non-synesthetic
142	31453	2019 9 13	2	Hexagon	255	61	64	57.0507	71.4448	44.472	84.1553	58.0991	red	da	70	Female	danish	Non-synesthetic
143	31453	2019 9 13	3	Pentagon	73	255	56	88.5514	-78.4122	75.1492	108.609	313.783	green	da	70	Female	danish	Non-synesthetic
144	31453	2019 9 13	4	Square	64	61	255	40.6465	62.0226	-93.9029	112.537	146.555	blue	da	70	Female	danish	Non-synesthetic
145	31453	2019 9 13	5	Circle	255	66	249	63.3434	87.6026	-52.6923	102.229	121.027	pink	da	70	Female	danish	Non-synesthetic
146	27777	2019 9 13	1	Hexagon	255	126	41	66.785	44.3756	64.4578	78.256	34.5452	orange	da	32	Female	danish	unknown
147	27777	2019 9 13	2	Pentagon	255	236	153	93.2561	-4.84919	42.5504	42.8258	353.498	yellow	da	32	Female	danish	unknown
148	27777	2019 9 13	3	Circle	255	30	5	54.2457	77.2592	66.3741	101.855	49.3338	red	da	32	Female	danish	unknown
149	27777	2019 9 13	4	Square	23	85	255	44.0838	46.3549	-88.2723	99.7034	152.294	blue	da	32	Female	danish	unknown
150	27777	2019 9 13	5	Triangle	251	255	0	96.8332	-23.192	94.1158	96.9311	346.157	yellow	da	32	Female	danish	unknown
151	38765	2019 9 13	1	Triangle	255	140	0	69.4853	36.8257	75.4871	83.9907	26.005	orange	da	24	Female	danish	unknown
152	38765	2019 9 13	2	Hexagon	126	41	255	43.1233	75.6261	-89.6408	117.281	139.847	purple	da	24	Female	danish	unknown
153	38765	2019 9 13	3	Square	0	0	255	32.297	79.1875	-107.86	133.808	143.715	blue	da	24	Female	danish	unknown
154	38765	2019 9 13	4	Circle	255	122	156	67.7136	53.8008	6.23471	54.1608	83.3898	pink	da	24	Female	danish	unknown
155	38765	2019 9 13	5	Pentagon	192	138	255	66.9785	42.9051	-50.7409	66.4491	139.783	pink	da	24	Female	danish	unknown
156	76339	2019 9 13	1	Triangle	108	255	64	89.4279	-70.9871	73.9065	102.476	316.154	green	da	64	Female	danish	unknown
157	76339	2019 9 13	2	Circle	255	82	51	59.4712	63.9865	53.6575	83.5069	50.0176	orange	da	64	Female	danish	unknown
158	76339	2019 9 13	3	Hexagon	118	64	255	45.2717	65.9927	-86.1323	108.507	142.541	purple	da	64	Female	danish	unknown
159	76339	2019 9 13	4	Pentagon	251	255	25	96.8618	-22.9574	91.9701	94.7921	345.984	yellow	da	64	Female	danish	unknown
160	76339	2019 9 13	5	Square	135	139	255	62.3674	28.174	-58.3629	64.8074	154.232	blue	da	64	Female	danish	unknown
161	35552	2019 9 13	1	Circle	77	193	255	74.147	-13.3296	-39.9668	42.131	198.444	blue	da	58	Female	danish	Non-synesthetic
162	35552	2019 9 13	2	Hexagon	104	255	59	89.2875	-72.2137	75.2414	104.288	316.176	green	da	58	Female	danish	Non-synesthetic
163	35552	2019 9 13	3	Square	255	214	51	86.7984	-0.583786	78.5188	78.521	359.574	yellow	da	58	Female	danish	Non-synesthetic
164	35552	2019 9 13	4	Triangle	255	87	182	62.8936	71.7286	-15.6856	73.4237	102.335	pink	da	58	Female	danish	Non-synesthetic
165	35552	2019 9 13	5	Pentagon	203	107	255	62.0261	61.6677	-58.5326	85.0233	133.506	purple	da	58	Female	danish	Non-synesthetic
166	82044	2019 9 13	1	Circle	111	0	255	38.8953	82.0247	-96.6897	126.795	139.691	purple	da	63	Female	danish	unknown
167	82044	2019 9 13	2	Triangle	56	255	79	88.4098	-79.1345	67.426	103.964	310.432	green	da	63	Female	danish	unknown
168	82044	2019 9 13	3	Pentagon	255	142	28	69.9623	36.1117	71.0154	79.6696	26.9536	orange	da	63	Female	danish	unknown
169	82044	2019 9 13	4	Square	77	13	255	36.1449	78.6974	-101.354	128.32	142.172	blue	da	63	Female	danish	unknown
170	82044	2019 9 13	5	Hexagon	255	194	61	81.9387	10.0276	70.89	71.5957	8.05126	yellow	da	63	Female	danish	unknown
171	4097	2019 9 13	1	Hexagon	255	227	179	91.4399	2.69642	27.0023	27.1366	5.7026	pink	da	24	Female	danish	unknown
172	4097	2019 9 13	2	Pentagon	232	255	199	97.146	-16.9025	24.3319	29.6266	325.214	green	da	24	Female	danish	unknown
173	4097	2019 9 13	3	Circle	255	149	138	72.6245	38.6022	23.1411	45.0071	59.0583	pink	da	24	Female	danish	unknown
174	4097	2019 9 13	4	Triangle	207	224	255	88.8256	0.628609	-16.936	16.9477	177.874	blue	da	24	Female	danish	unknown
175	4097	2019 9 13	5	Square	179	200	255	80.8001	5.11801	-29.2985	29.7422	170.091	blue	da	24	Female	danish	unknown
176	83522	2019 9 13	1	Hexagon	255	145	48	70.6844	35.0464	65.2821	74.0946	28.229	orange	da	51	Female	danish	unknown
177	83522	2019 9 13	2	Pentagon	249	84	255	64.7272	81.6365	-53.863	97.8046	123.416	pink	da	51	Female	danish	unknown
178	83522	2019 9 13	3	Triangle	115	250	255	91.3384	-35.426	-13.6232	37.9552	248.966	blue	da	51	Female	danish	unknown
179	83522	2019 9 13	4	Circle	219	191	99	78.0076	-1.31342	49.4705	49.4879	358.479	yellow	da	51	Female	danish	unknown
180	83522	2019 9 13	5	Square	51	122	255	53.8565	24.9945	-72.2735	76.4735	160.923	blue	da	51	Female	danish	unknown
181	61379	2019 9 13	1	Pentagon	154	49	163	40.7551	57.8052	-40.1809	70.3985	124.804	purple	da	65	Female	danish	Non-synesthetic
182	61379	2019 9 13	2	Circle	255	212	69	86.3953	1.09421	72.2585	72.2668	0.867563	yellow	da	65	Female	danish	Non-synesthetic
183	61379	2019 9 13	3	Hexagon	82	246	255	89.3551	-38.784	-16.6832	42.22	246.725	blue	da	65	Female	danish	Non-synesthetic
184	61379	2019 9 13	4	Triangle	255	97	250	67.0633	77.3867	-47.3631	90.7302	121.468	pink	da	65	Female	danish	Non-synesthetic
185	61379	2019 9 13	5	Square	66	255	120	88.9364	-73.3156	50.9666	89.2904	304.806	green	da	65	Female	danish	Non-synesthetic
186	81087	2019 9 13	1	Circle	255	116	51	64.9595	49.4517	58.8555	76.8729	40.0378	orange	da	60	Female	danish	Non-synesthetic
187	81087	2019 9 13	2	Pentagon	66	220	255	81.598	-28.4525	-28.4811	40.2582	224.971	blue	da	60	Female	danish	Non-synesthetic
188	81087	2019 9 13	3	Triangle	233	255	66	95.6798	-29.0948	81.4363	86.4777	340.34	yellow	da	60	Female	danish	Non-synesthetic
189	81087	2019 9 13	4	Hexagon	161	66	255	50.3265	71.4372	-77.668	105.525	137.393	purple	da	60	Female	danish	Non-synesthetic
190	81087	2019 9 13	5	Square	61	84	255	45.0118	49.2204	-86.7039	99.7007	150.417	blue	da	60	Female	danish	Non-synesthetic
191	63935	2019 9 13	1	Circle	26	22	224	29.8458	67.4668	-94.3482	115.989	144.432	blue	da	26	Female	danish	unknown
192	63935	2019 9 13	2	Pentagon	255	202	66	83.913	6.09188	70.9584	71.2194	4.90689	yellow	da	26	Female	danish	unknown
193	63935	2019 9 13	3	Hexagon	110	70	179	39.4956	41.1487	-52.0354	66.3393	141.664	purple	da	26	Female	danish	unknown
194	63935	2019 9 13	4	Triangle	255	17	0	53.6731	78.8411	67.3544	103.694	49.4926	red	da	26	Female	danish	unknown
195	63935	2019 9 13	5	Square	78	24	153	25.4806	50.9155	-59.3823	78.2217	139.39	purple	da	26	Female	danish	unknown
196	54942	2019 9 13	1	Triangle	99	107	255	52.2706	40.1855	-74.7504	84.8675	151.738	blue	da	59	Male	danish	unknown
197	54942	2019 9 13	2	Hexagon	255	174	61	77.2055	20.4472	66.3996	69.4766	17.1158	orange	da	59	Male	danish	unknown
198	54942	2019 9 13	3	Circle	255	100	77	62.4372	57.6929	43.5075	72.2591	52.9793	orange	da	59	Male	danish	unknown
199	54942	2019 9 13	4	Pentagon	255	206	99	85.153	5.78834	58.5791	58.8643	5.64322	yellow	da	59	Male	danish	unknown
200	54942	2019 9 13	5	Square	110	255	97	89.7171	-67.877	62.166	92.043	312.485	green	da	59	Male	danish	unknown
201	13340	2019 9 13	1	Square	56	242	255	87.7557	-39.7972	-19.1366	44.1591	244.319	blue	da	50	Male	danish	unknown
202	13340	2019 9 13	2	Hexagon	41	162	255	64.5862	0.0378667	-55.0617	55.0617	179.961	blue	da	50	Male	danish	unknown
203	13340	2019 9 13	3	Triangle	255	43	15	55.1026	74.9517	64.4474	98.8495	49.3093	red	da	50	Male	danish	unknown
204	13340	2019 9 13	4	Circle	37	8	255	33.5302	78.3147	-105.777	131.613	143.485	blue	da	50	Male	danish	unknown
205	13340	2019 9 13	5	Pentagon	255	36	251	61.213	94.3879	-57.1888	110.361	121.211	pink	da	50	Male	danish	unknown
206	83442	2019 9 13	1	Circle	255	123	46	66.2358	45.965	62.0854	77.2489	36.5145	orange	da	52	Female	danish	unknown
207	83442	2019 9 13	2	Hexagon	133	133	255	60.7637	31.2365	-60.9336	68.4735	152.859	blue	da	52	Female	danish	unknown
208	83442	2019 9 13	3	Pentagon	88	59	255	41.877	64.939	-91.8177	112.461	144.73	blue	da	52	Female	danish	unknown
209	83442	2019 9 13	4	Triangle	202	133	255	66.9398	48.246	-50.7354	70.0126	136.441	pink	da	52	Female	danish	unknown
210	83442	2019 9 13	5	Square	66	56	255	39.9225	64.5712	-95.0987	114.949	145.824	blue	da	52	Female	danish	unknown
211	38927	2019 9 13	1	Circle	255	36	39	54.7364	76.6715	55.0784	94.4042	54.3077	red	da	71	Female	danish	unknown
212	38927	2019 9 13	2	Triangle	74	255	89	88.777	-75.7335	64.1054	99.2223	310.247	green	da	71	Female	danish	unknown
213	38927	2019 9 13	3	Square	89	125	255	56.0961	27.7609	-68.5793	73.9851	157.962	blue	da	71	Female	danish	unknown
214	38927	2019 9 13	4	Hexagon	255	59	229	61.6975	86.6142	-44.1589	97.2215	117.014	pink	da	71	Female	danish	unknown
215	38927	2019 9 13	5	Pentagon	43	255	220	90.4111	-55.937	3.01281	56.018	273.083	green	da	71	Female	danish	unknown
216	84616	2019 9 13	1	Triangle	95	255	87	89.2226	-72.1124	65.5036	97.4213	312.251	green	da	21	Female	danish	Synesthetic
217	84616	2019 9 13	2	Circle	255	189	225	83.492	29.1073	-8.59462	30.3497	106.45	pink	da	21	Female	danish	Synesthetic
218	84616	2019 9 13	3	Square	83	25	255	37.3942	76.6573	-99.2615	125.416	142.322	blue	da	21	Female	danish	Synesthetic
219	84616	2019 9 13	4	Hexagon	255	0	0	53.2408	80.0925	67.2032	104.552	50.001	red	da	21	Female	danish	Synesthetic
220	84616	2019 9 13	5	Pentagon	255	187	0	80.0701	12.4621	82.3752	83.3125	8.60273	yellow	da	21	Female	danish	Synesthetic
221	95612	2019 9 13	1	Circle	255	0	17	53.2847	80.2125	62.8699	101.915	51.9109	red	da	21	Male	danish	unknown
222	95612	2019 9 13	2	Square	20	24	255	34.0235	74.9751	-104.966	128.992	144.462	blue	da	21	Male	danish	unknown
223	95612	2019 9 13	3	Hexagon	252	255	232	99.2379	-4.87613	10.6515	11.7146	335.402	yellow	da	21	Male	danish	unknown
224	95612	2019 9 13	4	Pentagon	41	219	255	80.9323	-30.1795	-29.5341	42.2264	225.619	blue	da	21	Male	danish	unknown
225	95612	2019 9 13	5	Triangle	255	4	0	53.3349	79.8196	67.2356	104.364	49.8911	red	da	21	Male	danish	unknown
226	78655	2019 9 13	1	Pentagon	255	218	54	87.811	-2.51457	78.5328	78.5731	358.166	yellow	da	10	Female	danish	unknown
227	78655	2019 9 13	2	Triangle	168	255	97	92.0006	-51.2373	65.3344	83.0292	321.895	green	da	10	Female	danish	unknown
228	78655	2019 9 13	3	Circle	255	79	85	59.4476	66.4475	35.5488	75.359	61.8536	red	da	10	Female	danish	unknown
229	78655	2019 9 13	4	Hexagon	89	241	255	88.088	-35.5201	-18.5746	40.0836	242.393	blue	da	10	Female	danish	unknown
230	78655	2019 9 13	5	Square	107	198	255	76.5151	-11.1031	-36.214	37.8779	197.045	blue	da	10	Female	danish	unknown
231	46956	2019 9 13	1	Square	66	205	255	77.3023	-20.9626	-35.091	40.8755	210.853	blue	da	47	Female	danish	unknown
232	46956	2019 9 13	2	Triangle	211	107	255	62.9991	63.5676	-56.9238	85.3297	131.844	pink	da	47	Female	danish	unknown
233	46956	2019 9 13	3	Circle	255	10	43	53.663	79.9308	52.1842	95.4575	56.8608	red	da	47	Female	danish	unknown
234	46956	2019 9 13	4	Pentagon	255	169	31	75.9095	22.2045	74.8217	78.047	16.5291	orange	da	47	Female	danish	unknown
235	46956	2019 9 13	5	Hexagon	71	93	255	47.4765	44.8487	-82.6402	94.0256	151.511	blue	da	47	Female	danish	unknown
236	8048	2019 9 13	1	Circle	51	122	255	53.8565	24.9945	-72.2735	76.4735	160.923	blue	da	49	Male	danish	Non-synesthetic
237	8048	2019 9 13	2	Pentagon	41	191	255	72.8578	-16.0016	-42.0311	44.974	200.842	blue	da	49	Male	danish	Non-synesthetic
238	8048	2019 9 13	3	Hexagon	255	243	23	94.0664	-15.594	90.2123	91.5502	350.193	yellow	da	49	Male	danish	Non-synesthetic
239	8048	2019 9 13	4	Square	235	241	255	95.0733	0.608957	-7.40954	7.43452	175.302	blue	da	49	Male	danish	Non-synesthetic
240	8048	2019 9 13	5	Triangle	255	0	4	53.2503	80.1185	66.2017	103.931	50.4332	red	da	49	Male	danish	Non-synesthetic
241	18325	2019 9 13	1	Hexagon	190	51	255	52.4378	81.1522	-74.0622	109.868	132.385	purple	da	69	Male	danish	unknown
242	18325	2019 9 13	2	Triangle	255	175	25	77.2781	18.9689	77.173	79.4701	13.8093	yellow	da	69	Male	danish	unknown
243	18325	2019 9 13	3	Pentagon	143	156	255	67.1527	20.1734	-50.7305	54.5945	158.314	blue	da	69	Male	danish	unknown
244	18325	2019 9 13	4	Circle	255	32	28	54.4321	77.1655	59.6564	97.5366	52.2925	red	da	69	Male	danish	unknown
245	18325	2019 9 13	5	Square	96	82	255	46.6306	54.1376	-83.9693	99.9086	147.189	blue	da	69	Male	danish	unknown
246	1073	2019 9 13	1	Pentagon	235	51	255	59.208	88.6437	-62.794	108.631	125.313	pink	da	48	Female	danish	Non-synesthetic
247	1073	2019 9 13	2	Hexagon	255	69	36	57.7039	68.1956	58.866	90.088	49.1994	red	da	48	Female	danish	Non-synesthetic
248	1073	2019 9 13	3	Triangle	255	237	33	92.549	-12.5079	87.4917	88.3813	351.864	yellow	da	48	Female	danish	Non-synesthetic
249	1073	2019 9 13	4	Circle	52	41	255	36.992	70.2303	-99.9868	122.187	144.916	blue	da	48	Female	danish	Non-synesthetic
250	1073	2019 9 13	5	Square	28	251	255	90.0698	-45.6084	-15.683	48.2295	251.024	blue	da	48	Female	danish	Non-synesthetic
251	8975	2019 9 13	1	Circle	255	112	56	64.2743	51.478	55.9749	76.0472	42.6035	orange	da	65	Male	danish	Synesthetic
252	8975	2019 9 13	2	Square	64	112	255	51.7188	32.4845	-75.726	82.3995	156.782	blue	da	65	Male	danish	Synesthetic
253	8975	2019 9 13	3	Triangle	61	255	68	88.4119	-79.3798	71.2749	106.683	311.921	green	da	65	Male	danish	Synesthetic
254	8975	2019 9 13	4	Hexagon	255	54	211	60.4332	85.475	-35.9936	92.7444	112.836	pink	da	65	Male	danish	Synesthetic
255	8975	2019 9 13	5	Pentagon	94	36	255	39.3431	74.3398	-95.9974	121.416	142.246	blue	da	65	Male	danish	Synesthetic
256	10701	2019 9 13	1	Triangle	74	249	255	90.0543	-41.1277	-15.6493	44.0044	249.168	blue	da	62	Female	danish	unknown
257	10701	2019 9 13	2	Hexagon	255	198	41	82.8138	7.33346	77.8699	78.2145	5.38001	yellow	da	62	Female	danish	unknown
258	10701	2019 9 13	3	Pentagon	62	207	33	73.3875	-66.7678	67.0742	94.6409	315.131	green	da	62	Female	danish	unknown
259	10701	2019 9 13	4	Circle	255	128	31	67.1293	43.1783	68.038	80.5824	32.4	orange	da	62	Female	danish	unknown
260	10701	2019 9 13	5	Square	62	41	255	37.5315	70.6829	-99.0745	121.704	144.495	blue	da	62	Female	danish	unknown
261	72620	2019 9 13	1	Hexagon	248	107	255	67.7956	72.4854	-49.018	87.5037	124.068	pink	da	66	Male	danish	unknown
262	72620	2019 9 13	2	Circle	48	79	255	43.4155	51.1665	-89.3512	102.964	150.203	blue	da	66	Male	danish	unknown
263	72620	2019 9 13	3	Pentagon	96	255	82	89.2109	-72.3412	67.3994	98.8733	312.975	green	da	66	Male	danish	unknown
264	72620	2019 9 13	4	Triangle	255	234	71	91.9372	-9.86843	76.888	77.5187	352.686	yellow	da	66	Male	danish	unknown
265	72620	2019 9 13	5	Square	255	33	25	54.4752	76.9596	60.8453	98.1067	51.6696	red	da	66	Male	danish	unknown
266	99893	2019 9 14	1	Square	255	249	84	95.8531	-16.5845	76.1174	77.9032	347.708	yellow	da	30	Male	danish	Non-synesthetic
267	99893	2019 9 14	2	Pentagon	150	189	255	76.1285	3.32005	-36.6501	36.8002	174.824	blue	da	30	Male	danish	Non-synesthetic
268	99893	2019 9 14	3	Hexagon	189	255	176	94.0858	-34.9415	31.3362	46.9348	311.886	green	da	30	Male	danish	Non-synesthetic
269	99893	2019 9 14	4	Circle	224	255	253	97.816	-10.3308	-2.42242	10.611	256.803	blue	da	30	Male	danish	Non-synesthetic
270	99893	2019 9 14	5	Triangle	255	232	245	94.1269	9.99668	-3.43984	10.5719	108.988	pink	da	30	Male	danish	Non-synesthetic
271	12332	2019 9 14	1	Pentagon	18	255	30	87.8421	-85.0252	80.1418	116.842	313.306	green	da	19	Female	danish	Non-synesthetic
272	12332	2019 9 14	2	Circle	25	255	236	90.6776	-52.7385	-4.90988	52.9665	264.681	blue	da	19	Female	danish	Non-synesthetic
273	12332	2019 9 14	3	Triangle	255	16	8	53.6594	78.9876	65.4161	102.559	50.369	red	da	19	Female	danish	Non-synesthetic
274	12332	2019 9 14	4	Hexagon	42	31	255	35.3801	73.3729	-102.684	126.204	144.452	blue	da	19	Female	danish	Non-synesthetic
275	12332	2019 9 14	5	Square	255	255	13	97.1511	-21.4582	93.581	96.0096	347.085	yellow	da	19	Female	danish	Non-synesthetic
276	1929	2019 9 14	1	Triangle	69	255	72	88.5661	-77.963	70.1305	104.864	311.973	green	da	14	Female	danish	unknown
277	1929	2019 9 14	2	Circle	255	204	64	84.391	4.9819	72.1362	72.308	3.95071	yellow	da	14	Female	danish	unknown
278	1929	2019 9 14	3	Square	83	56	255	41.0332	65.8605	-93.2249	114.142	144.76	blue	da	14	Female	danish	unknown
279	1929	2019 9 14	4	Pentagon	255	77	237	63.9067	82.5301	-45.1462	94.0712	118.68	pink	da	14	Female	danish	unknown
280	1929	2019 9 14	5	Hexagon	255	23	23	53.9653	78.3747	61.2491	99.4688	51.9927	red	da	14	Female	danish	unknown
281	49035	2019 9 14	1	Square	13	45	255	36.3281	67.559	-101.125	121.616	146.254	blue	da	53	Female	danish	unknown
282	49035	2019 9 14	2	Hexagon	255	31	23	54.3534	77.2585	61.4962	98.7454	51.4809	red	da	53	Female	danish	unknown
283	49035	2019 9 14	3	Pentagon	156	28	134	37.1542	60.2819	-28.2142	66.5579	115.081	purple	da	53	Female	danish	unknown
284	49035	2019 9 14	4	Circle	255	138	48	69.2241	38.6013	63.9763	74.7197	31.1055	orange	da	53	Female	danish	unknown
285	49035	2019 9 14	5	Triangle	85	255	66	88.847	-75.7164	72.5047	104.833	313.759	green	da	53	Female	danish	unknown
286	61253	2019 9 14	1	Triangle	100	89	255	48.3507	50.7907	-81.1401	95.7257	147.955	blue	da	57	Male	danish	Non-synesthetic
287	61253	2019 9 14	2	Hexagon	255	195	99	82.4837	11.4769	55.5536	56.7268	11.6726	yellow	da	57	Male	danish	Non-synesthetic
288	61253	2019 9 14	3	Square	61	255	61	88.3735	-79.8568	73.447	108.497	312.606	green	da	57	Male	danish	Non-synesthetic
289	61253	2019 9 14	4	Circle	163	169	255	71.8126	17.828	-43.3076	46.8336	157.625	blue	da	57	Male	danish	Non-synesthetic
290	61253	2019 9 14	5	Pentagon	255	196	102	82.7555	11.1592	54.4594	55.5909	11.5801	yellow	da	57	Male	danish	Non-synesthetic
291	44304	2019 9 14	1	Hexagon	219	255	153	95.5301	-27.6508	44.9238	52.7515	328.388	yellow	da	10	Male	danish	Synesthetic
292	44304	2019 9 14	2	Triangle	255	176	242	81.1399	38.7508	-21.2431	44.1916	118.731	pink	da	10	Male	danish	Synesthetic
293	44304	2019 9 14	3	Pentagon	204	255	115	94.1386	-37.0473	60.6569	71.0758	328.585	green	da	10	Male	danish	Synesthetic
294	44304	2019 9 14	4	Square	84	198	255	75.7542	-14.9774	-37.4537	40.3374	201.796	blue	da	10	Male	danish	Synesthetic
295	44304	2019 9 14	5	Circle	255	188	107	80.9011	15.6759	49.8907	52.2954	17.443	yellow	da	10	Male	danish	Synesthetic
296	64822	2019 9 14	1	Pentagon	173	255	197	93.6379	-36.4696	19.9523	41.5708	298.683	green	da	12	Female	danish	unknown
297	64822	2019 9 14	2	Triangle	255	194	195	83.8548	21.947	7.99114	23.3566	69.9929	pink	da	12	Female	danish	unknown
298	64822	2019 9 14	3	Hexagon	207	255	218	95.9326	-22.1952	12.7036	25.5735	299.785	green	da	12	Female	danish	unknown
299	64822	2019 9 14	4	Square	174	156	255	69.4657	28.09	-46.9292	54.6936	149.097	blue	da	12	Female	danish	unknown
300	64822	2019 9 14	5	Circle	215	191	255	81.2524	20.6493	-28.3709	35.0899	143.952	pink	da	12	Female	danish	unknown
301	96291	2019 9 14	1	Triangle	90	61	255	42.3523	64.2008	-91.0275	111.39	144.805	blue	da	47	Male	danish	Non-synesthetic
302	96291	2019 9 14	2	Hexagon	255	84	155	61.6311	69.8966	-2.02423	69.9259	91.6588	pink	da	47	Male	danish	Non-synesthetic
303	96291	2019 9 14	3	Circle	255	219	56	88.0707	-2.95318	78.1641	78.2199	357.836	yellow	da	47	Male	danish	Non-synesthetic
304	96291	2019 9 14	4	Pentagon	255	0	4	53.2503	80.1185	66.2017	103.931	50.4332	red	da	47	Male	danish	Non-synesthetic
305	96291	2019 9 14	5	Square	20	28	255	34.3893	73.8576	-104.355	127.847	144.711	blue	da	47	Male	danish	Non-synesthetic
306	72567	2019 9 14	1	Square	66	91	255	46.7874	45.5331	-83.7791	95.353	151.476	blue	da	16	Female	danish	unknown
307	72567	2019 9 14	2	Pentagon	199	255	120	93.8905	-38.4013	58.0754	69.6234	326.526	green	da	16	Female	danish	unknown
308	72567	2019 9 14	3	Circle	255	232	59	91.3664	-9.34832	80.2211	80.7639	353.353	yellow	da	16	Female	danish	unknown
309	72567	2019 9 14	4	Hexagon	255	140	247	74.0201	57.8673	-34.857	67.5546	121.063	pink	da	16	Female	danish	unknown
310	72567	2019 9 14	5	Triangle	255	28	70	54.5951	78.85	38.3272	87.6715	64.0767	red	da	16	Female	danish	unknown
311	35729	2019 9 14	1	Hexagon	255	236	23	92.2721	-12.1799	88.841	89.672	352.194	yellow	da	50	Female	danish	Synesthetic
312	35729	2019 9 14	2	Pentagon	166	206	255	81.5476	-1.69278	-28.2245	28.2752	183.432	blue	da	50	Female	danish	Synesthetic
313	35729	2019 9 14	3	Triangle	255	84	110	60.5452	66.0934	22.6005	69.8507	71.122	red	da	50	Female	danish	Synesthetic
314	35729	2019 9 14	4	Circle	15	255	67	87.9791	-83.2106	71.0289	109.403	310.484	green	da	50	Female	danish	Synesthetic
315	35729	2019 9 14	5	Square	143	51	255	46.2131	74.3656	-84.4855	112.552	138.645	purple	da	50	Female	danish	Synesthetic
316	40966	2019 9 14	1	Circle	255	189	207	83.0003	26.3095	0.329654	26.3115	89.2821	pink	da	8	Female	danish	Synesthetic
317	40966	2019 9 14	2	Pentagon	201	255	194	95.0896	-28.2005	23.7249	36.8529	310.074	green	da	8	Female	danish	Synesthetic
318	40966	2019 9 14	3	Square	215	163	255	74.7379	35.8151	-38.4203	52.5246	137.01	pink	da	8	Female	danish	Synesthetic
319	40966	2019 9 14	4	Triangle	223	186	255	80.7534	25.8058	-29.0752	38.8755	138.409	pink	da	8	Female	danish	Synesthetic
320	40966	2019 9 14	5	Hexagon	120	122	255	57.2019	35.005	-66.7026	75.3298	152.31	blue	da	8	Female	danish	Synesthetic
321	71449	2019 9 14	1	Square	125	246	255	90.5449	-31.6276	-14.777	34.9094	244.957	blue	da	10	Female	danish	Non-synesthetic
322	71449	2019 9 14	2	Hexagon	232	59	255	59.4406	86.0858	-62.4462	106.35	125.957	pink	da	10	Female	danish	Non-synesthetic
323	71449	2019 9 14	3	Triangle	255	62	48	57.0029	70.6556	52.7675	88.1851	53.2466	red	da	10	Female	danish	Non-synesthetic
324	71449	2019 9 14	4	Circle	56	255	252	91.4069	-46.4222	-12.0968	47.9725	255.394	blue	da	10	Female	danish	Non-synesthetic
325	71449	2019 9 14	5	Pentagon	255	219	74	88.1709	-2.23569	72.1558	72.1905	358.225	yellow	da	10	Female	danish	Non-synesthetic
326	35956	2019 9 14	1	Triangle	79	255	158	89.6946	-65.4444	33.7411	73.6304	297.274	green	da	12	Female	danish	unknown
327	35956	2019 9 14	2	Circle	128	251	255	92.0417	-33.3704	-12.5281	35.6445	249.423	blue	da	12	Female	danish	unknown
328	35956	2019 9 14	3	Square	249	143	255	74.1947	56.0804	-38.986	68.3002	124.806	pink	da	12	Female	danish	unknown
329	35956	2019 9 14	4	Pentagon	75	10	255	35.851	79.0362	-101.848	128.918	142.188	blue	da	12	Female	danish	unknown
330	35956	2019 9 14	5	Hexagon	255	110	233	68.2408	69.4124	-36.1459	78.2599	117.508	pink	da	12	Female	danish	unknown
331	96706	2019 9 14	1	Square	97	131	255	58.0288	25.4168	-65.4437	70.2061	158.775	blue	da	69	Female	danish	unknown
332	96706	2019 9 14	2	Pentagon	255	84	84	60.1116	64.5401	36.9215	74.3548	60.2274	orange	da	69	Female	danish	unknown
333	96706	2019 9 14	3	Circle	255	204	51	84.3233	4.52257	76.3509	76.4847	3.38989	yellow	da	69	Female	danish	unknown
334	96706	2019 9 14	4	Triangle	255	74	231	63.2867	82.6208	-42.778	93.0384	117.373	pink	da	69	Female	danish	unknown
335	96706	2019 9 14	5	Hexagon	48	255	114	88.6183	-76.2063	53.2432	92.9637	304.941	green	da	69	Female	danish	unknown
336	89990	2019 9 14	1	Square	74	89	255	46.735	47.5411	-83.8501	96.3898	150.448	blue	da	63	Female	danish	Synesthetic
337	89990	2019 9 14	2	Pentagon	255	104	48	62.8276	54.852	58.1789	79.9595	43.3141	orange	da	63	Female	danish	Synesthetic
338	89990	2019 9 14	3	Hexagon	109	255	77	89.5348	-69.8555	69.6726	98.6614	314.925	green	da	63	Female	danish	Synesthetic
339	89990	2019 9 14	4	Circle	92	92	255	48.4452	47.9751	-81.0073	94.1477	149.365	blue	da	63	Female	danish	Synesthetic
340	89990	2019 9 14	5	Triangle	213	255	46	94.2539	-37.6846	84.9903	92.9703	336.088	yellow	da	63	Female	danish	Synesthetic
341	76472	2019 9 14	1	Triangle	255	69	56	57.855	68.7044	49.5705	84.7202	54.1894	red	da	59	Male	danish	unknown
342	76472	2019 9 14	2	Circle	240	255	71	96.2045	-26.092	80.5454	84.6662	342.051	yellow	da	59	Male	danish	unknown
343	76472	2019 9 14	3	Pentagon	255	41	251	61.4949	93.562	-56.7394	109.422	121.234	pink	da	59	Male	danish	unknown
344	76472	2019 9 14	4	Square	51	112	255	51.2776	31.2341	-76.4634	82.5968	157.781	blue	da	59	Male	danish	unknown
345	76472	2019 9 14	5	Hexagon	255	61	139	58.4786	75.9591	2.72233	76.0078	87.9474	pink	da	59	Male	danish	unknown
346	95463	2019 9 14	1	Hexagon	54	186	175	68.747	-37.3594	-4.67228	37.6505	262.871	blue	da	27	Female	danish	unknown
347	95463	2019 9 14	2	Square	21	42	138	22.4776	30.123	-55.2105	62.8935	151.383	blue	da	27	Female	danish	unknown
348	95463	2019 9 14	3	Pentagon	156	163	219	68.2966	10.0632	-29.1657	30.853	160.964	blue	da	27	Female	danish	unknown
349	95463	2019 9 14	4	Triangle	255	243	8	94.0474	-15.7428	91.6426	92.985	350.253	yellow	da	27	Female	danish	unknown
350	95463	2019 9 14	5	Circle	143	2	224	40.0233	78.0266	-77.1445	109.724	134.674	purple	da	27	Female	danish	unknown
351	10271	2019 9 14	1	Hexagon	255	167	51	75.5395	23.7517	68.5481	72.5464	19.111	orange	da	27	Male	danish	unknown
352	10271	2019 9 14	2	Square	0	26	255	33.8916	74.262	-105.193	128.765	144.78	blue	da	27	Male	danish	unknown
353	10271	2019 9 14	3	Triangle	255	249	69	95.7655	-17.2733	81.1731	82.9906	347.987	yellow	da	27	Male	danish	unknown
354	10271	2019 9 14	4	Pentagon	204	27	29	43.8203	64.714	46.5553	79.7201	54.2688	red	da	27	Male	danish	unknown
355	10271	2019 9 14	5	Circle	15	251	255	90.0025	-46.0493	-15.7907	48.6815	251.073	blue	da	27	Male	danish	unknown
356	2448	2019 9 14	1	Triangle	86	13	115	21.96	46.7148	-41.2229	62.3025	131.426	purple	da	56	Female	danish	Synesthetic
357	2448	2019 9 14	2	Square	74	7	122	20.0957	47.958	-48.8423	68.451	135.523	purple	da	56	Female	danish	Synesthetic
358	2448	2019 9 14	3	Hexagon	34	1	125	14.6356	47.0869	-59.9588	76.2381	141.857	blue	da	56	Female	danish	Synesthetic
359	2448	2019 9 14	4	Pentagon	11	25	150	19.9138	44.1608	-66.9149	80.1734	146.577	blue	da	56	Female	danish	Synesthetic
360	2448	2019 9 14	5	Circle	115	45	44	28.6544	30.8036	16.3315	34.8652	62.0683	brown	da	56	Female	danish	Synesthetic
361	32821	2019 9 14	1	Pentagon	152	97	255	54.495	55.4399	-70.9404	90.034	141.992	purple	da	53	Female	danish	unknown
362	32821	2019 9 14	2	Circle	128	82	255	49.3045	58.812	-79.4863	98.8783	143.502	purple	da	53	Female	danish	unknown
363	32821	2019 9 14	3	Square	171	255	133	92.517	-46.6256	50.0997	68.4392	317.057	green	da	53	Female	danish	unknown
364	32821	2019 9 14	4	Hexagon	73	255	18	88.4362	-79.8378	82.542	114.836	315.954	green	da	53	Female	danish	unknown
365	32821	2019 9 14	5	Triangle	79	185	255	71.9441	-8.74606	-43.4011	44.2736	191.393	blue	da	53	Female	danish	unknown
366	83374	2019 9 14	1	Square	64	67	255	41.7232	58.9556	-92.1217	109.372	147.382	blue	da	17	Female	danish	unknown
367	83374	2019 9 14	2	Circle	255	211	66	86.1293	1.47829	73.0792	73.0942	1.15885	yellow	da	17	Female	danish	unknown
368	83374	2019 9 14	3	Pentagon	107	255	105	89.702	-67.7392	58.76	89.6735	310.94	green	da	17	Female	danish	unknown
369	83374	2019 9 14	4	Hexagon	99	255	226	91.5311	-47.7848	1.65385	47.8134	271.982	green	da	17	Female	danish	unknown
370	83374	2019 9 14	5	Triangle	255	87	146	61.7902	67.8942	3.42474	67.9805	87.1123	pink	da	17	Female	danish	unknown
371	86080	2019 9 14	1	Circle	208	255	0	93.8528	-40.4002	90.5702	99.1723	335.96	green	da	35	Female	danish	unknown
372	86080	2019 9 14	2	Triangle	30	0	255	32.9052	79.3811	-106.828	133.093	143.385	blue	da	35	Female	danish	unknown
373	86080	2019 9 14	3	Pentagon	0	255	38	87.8023	-85.3011	78.6017	115.994	312.659	green	da	35	Female	danish	unknown
374	86080	2019 9 14	4	Hexagon	208	0	255	52.5444	91.5147	-73.765	117.542	128.87	purple	da	35	Female	danish	unknown
375	86080	2019 9 14	5	Square	0	208	255	77.4755	-26.3589	-34.8791	43.7189	217.079	blue	da	35	Female	danish	unknown
376	87306	2019 9 14	1	Circle	255	24	20	53.9962	78.2166	62.3107	100.002	51.4577	red	da	43	Female	danish	unknown
377	87306	2019 9 14	2	Hexagon	219	148	255	71.8668	44.9969	-42.866	62.1467	133.611	pink	da	43	Female	danish	unknown
378	87306	2019 9 14	3	Triangle	66	255	95	88.6855	-76.3194	61.5551	98.0494	308.888	green	da	43	Female	danish	unknown
379	87306	2019 9 14	4	Pentagon	84	255	161	89.8468	-64.1141	32.4679	71.8664	296.858	green	da	43	Female	danish	unknown
380	87306	2019 9 14	5	Square	71	61	255	41.0485	62.5376	-93.225	112.258	146.145	blue	da	43	Female	danish	unknown
381	53255	2019 9 14	1	Hexagon	255	46	112	56.4768	77.7196	15.8962	79.3286	78.4405	red	da	19	Female	danish	unknown
382	53255	2019 9 14	2	Pentagon	255	4	0	53.3349	79.8196	67.2356	104.364	49.8911	red	da	19	Female	danish	unknown
383	53255	2019 9 14	3	Circle	252	255	56	97.0256	-21.8353	86.009	88.7374	345.755	yellow	da	19	Female	danish	unknown
384	53255	2019 9 14	4	Square	0	30	255	34.2851	73.0619	-104.536	127.538	145.05	blue	da	19	Female	danish	unknown
385	53255	2019 9 14	5	Triangle	255	0	17	53.2847	80.2125	62.8699	101.915	51.9109	red	da	19	Female	danish	unknown
386	28238	2019 9 14	1	Square	235	48	30	51.6964	68.478	55.0475	87.8604	51.2052	red	da	30	Male	danish	unknown
387	28238	2019 9 14	2	Triangle	30	227	16	79.1839	-77.2021	74.8686	107.543	314.121	green	da	30	Male	danish	unknown
388	28238	2019 9 14	3	Hexagon	136	242	182	88.0226	-43.8189	19.5745	47.9923	294.071	green	da	30	Male	danish	unknown
389	28238	2019 9 14	4	Pentagon	191	92	224	56.2017	59.5856	-50.6549	78.2072	130.369	purple	da	30	Male	danish	unknown
390	28238	2019 9 14	5	Circle	25	125	255	54.1229	21.394	-71.8666	74.9834	163.422	blue	da	30	Male	danish	unknown
391	34027	2019 9 14	1	Square	10	27	255	34.1197	74.0505	-104.809	128.329	144.758	blue	da	60	Male	danish	Non-synesthetic
392	34027	2019 9 14	2	Triangle	255	220	20	88.2091	-4.26964	86.1609	86.2666	357.163	yellow	da	60	Male	danish	Non-synesthetic
393	34027	2019 9 14	3	Circle	71	255	84	88.6833	-76.6637	65.9229	101.11	310.692	green	da	60	Male	danish	Non-synesthetic
394	34027	2019 9 14	4	Hexagon	255	125	212	69.9549	59.512	-21.8659	63.4019	110.174	pink	da	60	Male	danish	Non-synesthetic
395	34027	2019 9 14	5	Pentagon	255	227	143	90.8639	-1.33178	44.4421	44.4621	358.284	yellow	da	60	Male	danish	Non-synesthetic
396	84488	2019 9 14	1	Circle	255	15	35	53.7396	79.3873	56.1233	97.2223	54.7414	red	da	29	Female	danish	unknown
397	84488	2019 9 14	2	Hexagon	12	153	45	55.1223	-55.6202	45.279	71.7202	309.148	green	da	29	Female	danish	unknown
398	84488	2019 9 14	3	Triangle	255	31	23	54.3534	77.2585	61.4962	98.7454	51.4809	red	da	29	Female	danish	unknown
399	84488	2019 9 14	4	Square	36	58	255	38.9305	62.0284	-96.7833	114.955	147.344	blue	da	29	Female	danish	unknown
400	84488	2019 9 14	5	Pentagon	209	14	227	51.1729	86.1386	-60.2496	105.118	124.971	pink	da	29	Female	danish	unknown
401	66351	2019 9 14	1	Square	174	128	255	63.058	43.7241	-57.071	71.895	142.543	purple	da	57	Female	danish	Synesthetic
402	66351	2019 9 14	2	Triangle	255	51	68	56.1398	74.2899	41.2405	84.9693	60.964	red	da	57	Female	danish	Synesthetic
403	66351	2019 9 14	3	Hexagon	255	161	38	74.1227	26.5216	71.5356	76.2938	20.3421	orange	da	57	Female	danish	Synesthetic
404	66351	2019 9 14	4	Pentagon	62	255	59	88.3787	-79.8495	74.0542	108.903	312.844	green	da	57	Female	danish	Synesthetic
405	66351	2019 9 14	5	Circle	0	145	255	59.4041	8.34104	-63.3602	63.9069	172.5	blue	da	57	Female	danish	Synesthetic
406	71349	2019 9 14	1	Square	69	75	255	43.5291	55.051	-89.1317	104.762	148.299	blue	da	65	Female	danish	unknown
407	71349	2019 9 14	2	Hexagon	255	69	233	62.8475	84.4246	-44.5852	95.4743	117.839	pink	da	65	Female	danish	unknown
408	71349	2019 9 14	3	Circle	255	95	66	61.5197	59.3366	48.2627	76.4861	50.8761	orange	da	65	Female	danish	unknown
409	71349	2019 9 14	4	Triangle	64	255	80	88.5357	-78.0267	67.2276	102.994	310.748	green	da	65	Female	danish	unknown
410	71349	2019 9 14	5	Pentagon	255	33	203	58.6632	88.5911	-34.2002	94.9633	111.109	pink	da	65	Female	danish	unknown
411	39372	2019 9 14	1	Hexagon	33	255	81	88.1764	-81.1155	66.3664	104.806	309.289	green	da	51	Female	danish	Non-synesthetic
412	39372	2019 9 14	2	Pentagon	36	255	61	88.0778	-82.4556	73.0586	110.166	311.542	green	da	51	Female	danish	Non-synesthetic
413	39372	2019 9 14	3	Triangle	255	132	18	67.8821	41.0022	71.7911	82.6749	29.732	orange	da	51	Female	danish	Non-synesthetic
414	39372	2019 9 14	4	Square	255	36	28	54.6712	76.4805	59.8249	97.0994	51.9666	red	da	51	Female	danish	Non-synesthetic
415	39372	2019 9 14	5	Circle	248	255	38	96.6641	-23.9449	89.6493	92.792	345.046	yellow	da	51	Female	danish	Non-synesthetic
416	67042	2019 9 14	1	Square	255	240	28	93.3057	-14.0617	88.9194	90.0244	351.014	yellow	da	19	Female	danish	unknown
417	67042	2019 9 14	2	Circle	120	255	79	89.8937	-66.9854	69.4333	96.4781	316.028	green	da	19	Female	danish	unknown
418	67042	2019 9 14	3	Pentagon	109	77	255	46.6808	58.5281	-83.8484	102.255	145.084	blue	da	19	Female	danish	unknown
419	67042	2019 9 14	4	Hexagon	74	95	255	48.0803	43.9807	-81.6456	92.7379	151.69	blue	da	19	Female	danish	unknown
420	67042	2019 9 14	5	Triangle	255	18	38	53.8566	79.162	54.8129	96.2864	55.3007	red	da	19	Female	danish	unknown
421	7680	2019 9 14	1	Triangle	81	46	255	39.4476	69.9128	-95.856	118.643	143.895	blue	da	45	Male	danish	Non-synesthetic
422	7680	2019 9 14	2	Square	56	66	255	41.144	58.9206	-93.092	110.171	147.669	blue	da	45	Male	danish	Non-synesthetic
423	7680	2019 9 14	3	Hexagon	255	31	31	54.3923	77.371	58.3933	96.9332	52.9575	red	da	45	Male	danish	Non-synesthetic
424	7680	2019 9 14	4	Pentagon	255	8	12	53.4574	79.6269	64.3739	102.394	51.0464	red	da	45	Male	danish	Non-synesthetic
425	7680	2019 9 14	5	Circle	51	78	255	43.3155	51.9441	-89.5123	103.492	149.873	blue	da	45	Male	danish	Non-synesthetic
426	47098	2019 9 14	1	Square	36	94	255	46.442	41.4065	-84.3851	93.9966	153.864	blue	da	42	Female	danish	unknown
427	47098	2019 9 14	2	Circle	255	24	8	53.9612	78.1171	65.5533	101.978	49.9977	red	da	42	Female	danish	unknown
428	47098	2019 9 14	3	Triangle	255	235	20	92.0116	-11.7274	89.0231	89.7923	352.495	yellow	da	42	Female	danish	unknown
429	47098	2019 9 14	4	Pentagon	20	91	255	45.4252	42.5709	-86.0666	96.0195	153.682	blue	da	42	Female	danish	unknown
430	47098	2019 9 14	5	Hexagon	23	108	255	49.6463	32.0114	-79.1494	85.3777	157.979	blue	da	42	Female	danish	unknown
431	48417	2019 9 14	1	Square	125	170	255	69.7014	8.00751	-46.7863	47.4666	170.288	blue	da	49	Female	danish	unknown
432	48417	2019 9 14	2	Pentagon	98	255	36	89.0358	-74.6008	80.5567	109.794	317.198	green	da	49	Female	danish	unknown
433	48417	2019 9 14	3	Triangle	255	25	52	54.2495	78.6808	48.0375	92.1861	58.5944	red	da	49	Female	danish	unknown
434	48417	2019 9 14	4	Hexagon	255	87	182	62.8936	71.7286	-15.6856	73.4237	102.335	pink	da	49	Female	danish	unknown
435	48417	2019 9 14	5	Circle	255	201	84	83.7977	7.46705	63.6988	64.135	6.68595	yellow	da	49	Female	danish	unknown
436	38700	2019 9 14	1	Hexagon	38	255	248	91.0995	-48.8162	-10.5009	49.9329	257.86	blue	da	46	Female	danish	unknown
437	38700	2019 9 14	2	Circle	255	79	208	62.8534	77.8358	-30.532	83.6099	111.418	pink	da	46	Female	danish	unknown
438	38700	2019 9 14	3	Triangle	249	255	69	96.8576	-22.5691	82.0294	85.0776	344.617	yellow	da	46	Female	danish	unknown
439	38700	2019 9 14	4	Pentagon	107	149	255	63.2086	16.4692	-57.1221	59.4489	163.917	blue	da	46	Female	danish	unknown
440	38700	2019 9 14	5	Square	54	255	124	88.8063	-74.2185	48.9243	88.893	303.393	green	da	46	Female	danish	unknown
441	63999	2019 9 14	1	Hexagon	23	209	255	77.8736	-26.235	-34.2553	43.1474	217.447	blue	da	24	Female	danish	unknown
442	63999	2019 9 14	2	Pentagon	255	133	46	68.196	41.0513	63.8226	75.885	32.7495	orange	da	24	Female	danish	unknown
443	63999	2019 9 14	3	Triangle	255	241	43	93.6015	-14.2447	86.3362	87.5035	350.631	yellow	da	24	Female	danish	unknown
444	63999	2019 9 14	4	Square	107	255	112	89.7718	-66.9511	55.7888	87.1483	309.804	green	da	24	Female	danish	unknown
445	63999	2019 9 14	5	Circle	255	41	44	55.1082	75.8214	52.9882	92.502	55.052	red	da	24	Female	danish	unknown
446	56215	2019 9 14	1	Pentagon	237	38	255	58.6156	91.6428	-63.7277	111.623	124.814	pink	da	35	Male	danish	unknown
447	56215	2019 9 14	2	Hexagon	131	255	115	90.5877	-60.6711	55.612	82.3023	312.509	green	da	35	Male	danish	unknown
448	56215	2019 9 14	3	Triangle	243	255	77	96.4562	-24.6173	78.8809	82.6329	342.668	yellow	da	35	Male	danish	unknown
449	56215	2019 9 14	4	Circle	255	64	25	57.0793	69.595	62.5999	93.6067	48.029	red	da	35	Male	danish	unknown
450	56215	2019 9 14	5	Square	59	10	255	34.7311	78.509	-103.744	130.102	142.883	blue	da	35	Male	danish	unknown
451	25238	2019 9 14	1	Triangle	69	91	255	46.9283	45.8332	-83.5426	95.2893	151.25	blue	da	56	Female	danish	unknown
452	25238	2019 9 14	2	Hexagon	255	69	218	62.1544	82.3542	-37.2618	90.3917	114.345	pink	da	56	Female	danish	unknown
453	25238	2019 9 14	3	Pentagon	71	117	255	53.2538	30.1903	-73.2192	79.1992	157.592	blue	da	56	Female	danish	unknown
454	25238	2019 9 14	4	Circle	202	255	56	93.6073	-41.5546	81.6669	91.6312	333.032	green	da	56	Female	danish	unknown
455	25238	2019 9 14	5	Square	41	255	176	89.4493	-66.2564	24.2654	70.5601	290.114	green	da	56	Female	danish	unknown
456	85433	2019 9 14	1	Hexagon	17	156	29	56.071	-57.4673	51.9736	77.4838	312.126	green	da	26	Male	danish	unknown
457	85433	2019 9 14	2	Triangle	51	235	245	85.3558	-39.9613	-17.5177	43.6323	246.329	blue	da	26	Male	danish	unknown
458	85433	2019 9 14	3	Square	255	27	15	54.1177	77.7698	63.9119	100.662	50.5863	red	da	26	Male	danish	unknown
459	85433	2019 9 14	4	Pentagon	53	179	25	64.2138	-59.8839	60.6766	85.251	315.377	green	da	26	Male	danish	unknown
460	85433	2019 9 14	5	Circle	251	255	0	96.8332	-23.192	94.1158	96.9311	346.157	yellow	da	26	Male	danish	unknown
461	54048	2019 9 14	1	Circle	194	0	152	43.857	74.3582	-28.2026	79.5269	110.771	pink	da	27	Female	danish	unknown
462	54048	2019 9 14	2	Triangle	2	43	179	26.7179	43.9593	-73.2279	85.4093	149.023	blue	da	27	Female	danish	unknown
463	54048	2019 9 14	3	Hexagon	179	24	0	38.2702	58.0173	51.9609	77.8842	48.1521	red	da	27	Female	danish	unknown
464	54048	2019 9 14	4	Pentagon	20	255	28	87.8471	-84.9988	80.473	117.05	313.433	green	da	27	Female	danish	unknown
465	54048	2019 9 14	5	Square	242	0	73	51.1111	78.5047	31.7738	84.691	67.965	red	da	27	Female	danish	unknown
466	68561	2019 9 14	1	Circle	30	0	255	32.9052	79.3811	-106.828	133.093	143.385	blue	da	21	Male	danish	unknown
467	68561	2019 9 14	2	Pentagon	255	251	0	96.1033	-19.6502	93.7211	95.759	348.158	yellow	da	21	Male	danish	unknown
468	68561	2019 9 14	3	Triangle	48	255	73	88.2684	-80.5133	69.385	106.286	310.754	green	da	21	Male	danish	unknown
469	68561	2019 9 14	4	Hexagon	251	255	31	96.8736	-22.8614	91.1179	93.9421	345.915	yellow	da	21	Male	danish	unknown
470	68561	2019 9 14	5	Square	0	4	255	32.4899	78.5863	-107.537	133.192	143.841	blue	da	21	Male	danish	unknown
471	80387	2019 9 14	1	Square	60	255	46	88.2917	-80.8218	77.4394	111.933	313.776	green	da	62	Male	danish	unknown
472	80387	2019 9 14	2	Pentagon	182	64	255	52.7657	75.684	-73.5799	105.556	134.192	purple	da	62	Male	danish	unknown
473	80387	2019 9 14	3	Triangle	255	223	79	89.2069	-4.01322	71.3033	71.4162	356.779	yellow	da	62	Male	danish	unknown
474	80387	2019 9 14	4	Hexagon	56	255	86	88.461	-78.5021	64.8476	101.822	309.559	green	da	62	Male	danish	unknown
475	80387	2019 9 14	5	Circle	255	36	36	54.7165	76.6133	56.4506	95.1644	53.6163	red	da	62	Male	danish	unknown
476	51678	2019 9 14	1	Pentagon	255	46	31	55.4005	74.4921	59.1445	95.1165	51.5515	red	da	74	Female	danish	unknown
477	51678	2019 9 14	2	Circle	255	157	59	73.3474	29.2302	63.4874	69.8931	24.7218	orange	da	74	Female	danish	unknown
478	51678	2019 9 14	3	Hexagon	169	255	48	91.7595	-53.831	81.3744	97.5683	326.514	green	da	74	Female	danish	unknown
479	51678	2019 9 14	4	Triangle	252	255	46	96.9897	-22.1274	88.4029	91.1301	345.947	yellow	da	74	Female	danish	unknown
480	51678	2019 9 14	5	Square	144	59	255	47.3352	71.5866	-82.6405	109.335	139.1	purple	da	74	Female	danish	unknown
481	35457	2019 9 14	1	Hexagon	66	255	48	88.3939	-79.9011	77.0798	111.02	313.97	green	da	70	Male	danish	Non-synesthetic
482	35457	2019 9 14	2	Pentagon	255	60	46	56.778	71.1901	53.5349	89.0731	53.0569	red	da	70	Male	danish	Non-synesthetic
483	35457	2019 9 14	3	Circle	248	255	38	96.6641	-23.9449	89.6493	92.792	345.046	yellow	da	70	Male	danish	Non-synesthetic
484	35457	2019 9 14	4	Square	74	255	46	88.5281	-78.7687	77.7419	110.672	314.624	green	da	70	Male	danish	Non-synesthetic
485	35457	2019 9 14	5	Triangle	255	50	36	55.7616	73.6383	57.2959	93.3029	52.1145	red	da	70	Male	danish	Non-synesthetic
486	87545	2019 9 14	1	Circle	255	207	74	85.192	3.87442	69.198	69.3064	3.20467	yellow	da	27	Female	danish	unknown
487	87545	2019 9 14	2	Pentagon	255	32	28	54.4321	77.1655	59.6564	97.5366	52.2925	red	da	27	Female	danish	unknown
488	87545	2019 9 14	3	Triangle	0	209	98	73.8555	-66.9373	42.7577	79.4281	302.569	green	da	27	Female	danish	unknown
489	87545	2019 9 14	4	Square	33	203	255	76.2224	-22.7363	-36.8032	43.2599	211.707	blue	da	27	Female	danish	unknown
490	87545	2019 9 14	5	Hexagon	197	34	230	50.3693	81.8768	-63.3445	103.52	127.728	purple	da	27	Female	danish	unknown
491	82599	2019 9 14	1	Circle	255	0	38	53.3923	80.5064	54.4249	97.1769	55.9401	red	da	70	Female	danish	unknown
492	82599	2019 9 14	2	Triangle	28	3	255	32.9833	78.9195	-106.699	132.714	143.512	blue	da	70	Female	danish	unknown
493	82599	2019 9 14	3	Square	47	255	0	88.0262	-83.5364	83.5351	118.137	315	green	da	70	Female	danish	unknown
494	82599	2019 9 14	4	Hexagon	255	0	255	60.3242	98.2343	-60.8249	115.541	121.765	pink	da	70	Female	danish	unknown
495	82599	2019 9 14	5	Pentagon	179	3	255	48.0953	87.7185	-81.2114	119.54	132.794	purple	da	70	Female	danish	unknown
496	70014	2019 9 14	1	Square	28	36	255	35.4516	71.365	-102.577	124.96	145.173	blue	da	74	Female	danish	unknown
497	70014	2019 9 14	2	Pentagon	255	78	51	58.9323	65.4603	53.1395	84.314	50.931	red	da	74	Female	danish	unknown
498	70014	2019 9 14	3	Triangle	255	225	31	89.4927	-6.60766	85.4385	85.6937	355.578	yellow	da	74	Female	danish	unknown
499	70014	2019 9 14	4	Circle	255	84	224	64.1508	78.2931	-37.5124	86.8159	115.6	pink	da	74	Female	danish	unknown
500	70014	2019 9 14	5	Hexagon	41	255	237	90.8251	-51.6376	-5.1975	51.8985	264.252	blue	da	74	Female	danish	unknown
501	48937	2019 9 14	1	Pentagon	149	156	222	66.0892	12.7698	-34.2761	36.5776	159.567	blue	da	12	Female	danish	unknown
502	48937	2019 9 14	2	Hexagon	255	196	125	83.0328	12.9371	43.5606	45.4411	16.5409	yellow	da	12	Female	danish	unknown
503	48937	2019 9 14	3	Triangle	171	255	163	92.9354	-42.6347	36.1227	55.8799	310.273	green	da	12	Female	danish	unknown
504	48937	2019 9 14	4	Square	255	153	252	76.7239	52.2928	-33.3883	62.0428	122.558	pink	da	12	Female	danish	unknown
505	48937	2019 9 14	5	Circle	179	242	255	91.8213	-16.7095	-12.6222	20.941	232.933	blue	da	12	Female	danish	unknown
506	73465	2019 9 14	1	Circle	81	255	61	88.734	-76.7659	73.9201	106.57	313.918	green	da	54	Male	danish	unknown
507	73465	2019 9 14	2	Pentagon	255	54	158	58.3896	79.547	-8.56993	80.0073	96.149	pink	da	54	Male	danish	unknown
508	73465	2019 9 14	3	Hexagon	255	138	28	69.1312	38.1385	70.3916	80.0595	28.449	orange	da	54	Male	danish	unknown
509	73465	2019 9 14	4	Square	220	145	255	71.3426	46.8592	-43.6787	64.0595	132.988	pink	da	54	Male	danish	unknown
510	73465	2019 9 14	5	Triangle	210	255	46	94.0633	-38.8465	84.7513	93.23	335.375	green	da	54	Male	danish	unknown
511	40291	2019 9 14	1	Hexagon	92	203	255	77.4018	-16.3547	-34.8831	38.5267	205.119	blue	da	37	Male	danish	unknown
512	40291	2019 9 14	2	Circle	255	19	3	53.7496	78.6605	66.6437	103.096	49.7277	red	da	37	Male	danish	unknown
513	40291	2019 9 14	3	Triangle	43	255	65	88.1658	-81.5947	71.9245	108.77	311.396	green	da	37	Male	danish	unknown
514	40291	2019 9 14	4	Square	56	255	89	88.4846	-78.2125	63.7021	100.872	309.162	green	da	37	Male	danish	unknown
515	40291	2019 9 14	5	Pentagon	117	172	255	69.8269	5.16406	-46.6175	46.9027	173.679	blue	da	37	Male	danish	unknown
516	48957	2019 9 14	1	Square	0	255	200	89.7124	-62.5839	12.3143	63.7839	281.132	green	da	8	Female	danish	unknown
517	48957	2019 9 14	2	Triangle	60	255	54	88.3247	-80.4083	75.414	110.24	313.164	green	da	8	Female	danish	unknown
518	48957	2019 9 14	3	Circle	255	8	0	53.4287	79.5478	67.2682	104.177	49.7811	red	da	8	Female	danish	unknown
519	48957	2019 9 14	4	Hexagon	255	220	43	88.2684	-3.84054	81.9017	81.9917	357.315	yellow	da	8	Female	danish	unknown
520	48957	2019 9 14	5	Pentagon	33	41	255	36.2271	69.597	-101.281	122.888	145.504	blue	da	8	Female	danish	unknown
521	20308	2019 9 14	1	Hexagon	0	64	255	39.3845	58.0581	-96.0492	112.233	148.849	blue	da	10	Female	danish	unknown
522	20308	2019 9 14	2	Pentagon	255	247	3	95.0728	-17.7109	92.7555	94.4312	349.19	yellow	da	10	Female	danish	unknown
523	20308	2019 9 14	3	Triangle	17	250	0	86.2488	-84.3549	82.0127	117.651	314.193	green	da	10	Female	danish	unknown
524	20308	2019 9 14	4	Square	255	47	0	55.3802	73.9553	68.0064	100.47	47.3996	red	da	10	Female	danish	unknown
525	20308	2019 9 14	5	Circle	168	255	153	92.6375	-45.0068	40.6306	60.6338	312.075	green	da	10	Female	danish	unknown
526	38095	2019 9 14	1	Circle	74	77	255	44.206	54.4081	-88.0068	103.467	148.275	blue	da	45	Male	danish	unknown
527	38095	2019 9 14	2	Pentagon	255	13	53	53.827	79.9559	47.0716	92.783	59.5139	red	da	45	Male	danish	unknown
528	38095	2019 9 14	3	Hexagon	214	18	4	45.2793	68.4528	57.8421	89.6187	49.8024	red	da	45	Male	danish	unknown
529	38095	2019 9 14	4	Triangle	255	192	33	81.3322	10.259	78.6087	79.2753	7.4355	yellow	da	45	Male	danish	unknown
530	38095	2019 9 14	5	Square	11	189	38	66.9787	-66.9425	59.6015	89.6306	311.68	green	da	45	Male	danish	unknown
531	88344	2019 9 14	1	Square	66	255	69	88.497	-78.6235	71.0559	105.974	312.106	green	da	58	Female	danish	unknown
532	88344	2019 9 14	2	Hexagon	56	86	255	45.2395	47.6253	-86.3371	98.6016	151.118	blue	da	58	Female	danish	unknown
533	88344	2019 9 14	3	Triangle	255	67	38	57.4836	68.8815	57.834	89.9413	49.9826	red	da	58	Female	danish	unknown
534	88344	2019 9 14	4	Pentagon	255	218	69	87.8897	-1.95209	73.7006	73.7265	358.483	yellow	da	58	Female	danish	unknown
535	88344	2019 9 14	5	Circle	255	92	250	66.3828	79.2827	-48.4358	92.9073	121.422	pink	da	58	Female	danish	unknown
536	10302	2019 9 14	1	Circle	255	248	240	97.908	0.973997	4.6623	4.76295	11.7999	orange	da	13	Female	danish	Non-synesthetic
537	10302	2019 9 14	2	Triangle	147	255	122	91.2908	-55.3557	53.4433	76.9444	313.993	green	da	13	Female	danish	Non-synesthetic
538	10302	2019 9 14	3	Square	255	59	56	56.7627	71.7545	48.4563	86.5837	55.9686	red	da	13	Female	danish	Non-synesthetic
539	10302	2019 9 14	4	Hexagon	255	157	0	73.1412	28.0941	77.7873	82.7051	19.858	orange	da	13	Female	danish	Non-synesthetic
540	10302	2019 9 14	5	Pentagon	190	255	10	92.7898	-47.1504	88.5761	100.344	331.973	green	da	13	Female	danish	Non-synesthetic
541	61644	2019 9 14	1	Pentagon	82	87	255	46.7479	49.603	-83.8119	97.3904	149.381	blue	da	44	Female	danish	unknown
542	61644	2019 9 14	2	Hexagon	102	161	255	66.1602	8.52007	-52.449	53.1365	170.773	blue	da	44	Female	danish	unknown
543	61644	2019 9 14	3	Circle	255	192	46	81.3801	10.5702	75.2809	76.0194	7.99266	yellow	da	44	Female	danish	unknown
544	61644	2019 9 14	4	Triangle	77	255	61	88.6526	-77.457	73.8133	106.995	313.62	green	da	44	Female	danish	unknown
545	61644	2019 9 14	5	Square	255	79	170	61.4467	73.2592	-10.9715	74.0762	98.5175	pink	da	44	Female	danish	unknown
546	53221	2019 9 14	1	Hexagon	61	106	255	50.1176	35.8904	-78.3395	86.1696	155.386	blue	da	52	Female	danish	unknown
547	53221	2019 9 14	2	Triangle	38	255	64	88.1116	-82.0953	72.171	109.308	311.319	green	da	52	Female	danish	unknown
548	53221	2019 9 14	3	Square	207	55	25	47.0692	57.9547	51.2543	77.3676	48.5109	red	da	52	Female	danish	unknown
549	53221	2019 9 14	4	Circle	252	151	56	71.6361	31.0127	62.9274	70.1544	26.2356	orange	da	52	Female	danish	unknown
550	53221	2019 9 14	5	Pentagon	49	38	255	36.4741	71.2314	-100.853	123.471	144.767	blue	da	52	Female	danish	unknown
551	724	2019 9 14	1	Square	0	0	0	0	0	0	0	0	black	da	40	Female	danish	unknown
552	724	2019 9 14	2	Circle	214	186	0	75.7097	-4.75843	77.4216	77.5677	356.483	yellow	da	40	Female	danish	unknown
553	724	2019 9 14	3	Triangle	255	41	130	56.5496	80.0384	5.2688	80.2116	86.2337	pink	da	40	Female	danish	unknown
554	724	2019 9 14	4	Hexagon	15	166	171	61.922	-32.7361	-12.6753	35.1043	248.834	blue	da	40	Female	danish	unknown
555	724	2019 9 14	5	Pentagon	179	242	255	91.8213	-16.7095	-12.6222	20.941	232.933	blue	da	40	Female	danish	unknown
556	1428	2019 9 14	1	Circle	115	255	197	91.3207	-51.2959	16.3662	53.8435	287.696	green	da	43	Male	danish	Non-synesthetic
557	1428	2019 9 14	2	Pentagon	186	181	255	76.5004	17.4902	-35.8818	39.9175	154.014	blue	da	43	Male	danish	Non-synesthetic
558	1428	2019 9 14	3	Hexagon	240	105	255	66.4064	71.4064	-51.283	87.9137	125.685	pink	da	43	Male	danish	Non-synesthetic
559	1428	2019 9 14	4	Triangle	115	255	185	91.0815	-53.7163	22.1676	58.1106	292.425	green	da	43	Male	danish	Non-synesthetic
560	1428	2019 9 14	5	Square	38	89	255	45.3231	44.5913	-86.2213	97.0696	152.653	blue	da	43	Male	danish	Non-synesthetic
561	32745	2019 9 14	1	Square	255	202	69	83.9319	6.21884	69.8627	70.139	5.08678	yellow	da	10	Female	danish	unknown
562	32745	2019 9 14	2	Hexagon	28	168	255	66.1113	-4.20281	-52.6534	52.8208	184.564	blue	da	10	Female	danish	unknown
563	32745	2019 9 14	3	Triangle	82	255	96	88.9952	-73.7073	61.574	96.0423	309.875	green	da	10	Female	danish	unknown
564	32745	2019 9 14	4	Pentagon	61	255	242	91.1964	-48.6961	-7.21612	49.2279	261.571	blue	da	10	Female	danish	unknown
565	32745	2019 9 14	5	Circle	255	25	0	53.9872	77.9356	67.4679	103.082	49.1177	red	da	10	Female	danish	unknown
566	54677	2019 9 14	1	Square	255	41	244	61.1177	92.575	-53.4532	106.899	120.002	pink	da	6	Female	danish	unknown
567	54677	2019 9 14	2	Hexagon	41	41	255	36.5082	69.8285	-100.805	122.628	145.289	blue	da	6	Female	danish	unknown
568	54677	2019 9 14	3	Triangle	66	189	255	72.7395	-12.5878	-42.1824	44.0205	196.616	blue	da	6	Female	danish	unknown
569	54677	2019 9 14	4	Circle	255	23	185	57.4454	87.874	-25.7323	91.5641	106.322	pink	da	6	Female	danish	unknown
570	54677	2019 9 14	5	Pentagon	255	185	8	79.6027	13.5654	81.2514	82.376	9.47842	yellow	da	6	Female	danish	unknown
571	8883	2019 9 14	1	Hexagon	31	255	165	89.1688	-69.1439	29.4262	75.1451	293.054	green	da	11	Male	danish	unknown
572	8883	2019 9 14	2	Square	233	64	255	60.0812	84.861	-61.4111	104.751	125.892	pink	da	11	Male	danish	unknown
573	8883	2019 9 14	3	Pentagon	146	255	51	90.7193	-61.2432	79.2991	100.195	322.321	green	da	11	Male	danish	unknown
574	8883	2019 9 14	4	Circle	229	102	255	64.4701	70.086	-54.4445	88.7482	127.841	pink	da	11	Male	danish	unknown
575	8883	2019 9 14	5	Triangle	255	115	84	65.0956	51.3021	42.872	66.8574	50.1152	orange	da	11	Male	danish	unknown
576	86951	2019 9 14	1	Pentagon	54	196	26	69.7084	-65.034	65.3089	92.1665	315.121	green	da	42	Male	danish	Non-synesthetic
577	86951	2019 9 14	2	Hexagon	0	42	255	35.7392	68.6799	-102.11	123.059	146.075	blue	da	42	Male	danish	Non-synesthetic
578	86951	2019 9 14	3	Triangle	255	252	66	96.5238	-18.8335	82.8094	84.9241	347.187	yellow	da	42	Male	danish	Non-synesthetic
579	86951	2019 9 14	4	Circle	255	31	180	57.5991	86.3116	-22.5967	89.2205	104.671	pink	da	42	Male	danish	Non-synesthetic
580	86951	2019 9 14	5	Square	17	13	255	33.1884	77.3231	-106.363	131.499	143.984	blue	da	42	Male	danish	Non-synesthetic
581	78316	2019 9 14	1	Hexagon	255	128	69	67.3775	44.3439	53.0354	69.1313	39.8996	orange	da	41	Female	danish	Non-synesthetic
582	78316	2019 9 14	2	Pentagon	117	255	149	90.5364	-59.6101	39.467	71.4913	303.508	green	da	41	Female	danish	Non-synesthetic
583	78316	2019 9 14	3	Square	38	5	255	33.4317	78.759	-105.941	132.009	143.372	blue	da	41	Female	danish	Non-synesthetic
584	78316	2019 9 14	4	Triangle	255	20	52	54.0434	79.2755	47.8314	92.5875	58.895	red	da	41	Female	danish	Non-synesthetic
585	78316	2019 9 14	5	Circle	255	199	234	86.0314	25.3355	-9.62226	27.1012	110.796	pink	da	41	Female	danish	Non-synesthetic
586	74469	2019 9 14	1	Hexagon	255	79	129	60.2871	69.3552	11.1764	70.25	80.8456	pink	da	44	Female	danish	Synesthetic
587	74469	2019 9 14	2	Pentagon	89	156	255	64.2559	9.18581	-55.5051	56.2601	170.603	blue	da	44	Female	danish	Synesthetic
588	74469	2019 9 14	3	Circle	54	255	36	88.1738	-81.9876	79.4713	114.183	314.107	green	da	44	Female	danish	Synesthetic
589	74469	2019 9 14	4	Triangle	89	255	255	92.0682	-41.9035	-12.6044	43.7581	253.259	blue	da	44	Female	danish	Synesthetic
590	74469	2019 9 14	5	Square	61	119	255	53.3874	27.8248	-73.0198	78.1416	159.14	blue	da	44	Female	danish	Synesthetic
591	43217	2019 9 14	1	Square	7	0	112	10.6649	43.2772	-58.234	72.5542	143.382	blue	en	53	Male	danish	unknown
592	43217	2019 9 14	2	Pentagon	204	41	152	47.8718	70.2048	-21.8294	73.5203	107.273	pink	en	53	Male	danish	unknown
593	43217	2019 9 14	3	Triangle	224	195	31	79.0293	-4.62552	75.9298	76.0705	356.514	yellow	en	53	Male	danish	unknown
594	43217	2019 9 14	4	Hexagon	213	37	230	53.1516	83.9273	-58.7307	102.436	124.984	pink	en	53	Male	danish	unknown
595	43217	2019 9 14	5	Circle	35	163	18	58.5964	-58.1163	57.1249	81.4909	314.507	green	en	53	Male	danish	unknown
596	28905	2019 9 14	1	Hexagon	255	244	28	94.3329	-16.0049	89.719	91.1354	349.885	yellow	da	37	Female	danish	unknown
597	28905	2019 9 14	2	Square	52	20	255	34.8992	76.5589	-103.474	128.717	143.503	blue	da	37	Female	danish	unknown
598	28905	2019 9 14	3	Pentagon	255	20	20	53.8334	78.6859	62.2138	100.31	51.668	red	da	37	Female	danish	unknown
599	28905	2019 9 14	4	Triangle	10	255	226	90.3533	-55.8564	-0.206004	55.8568	269.789	green	da	37	Female	danish	unknown
600	28905	2019 9 14	5	Circle	247	13	255	59.2384	96.2327	-62.6394	114.823	123.061	pink	da	37	Female	danish	unknown
601	48622	2019 9 14	1	Square	64	83	255	44.9332	50.0662	-86.8284	100.229	150.032	blue	en	56	Male	danish	unknown
602	48622	2019 9 14	2	Circle	252	255	61	97.0465	-21.6656	84.6646	87.3927	345.646	yellow	en	56	Male	danish	unknown
603	48622	2019 9 14	3	Pentagon	15	255	43	87.868	-84.6399	77.6016	114.83	312.516	green	en	56	Male	danish	unknown
604	48622	2019 9 14	4	Hexagon	255	162	48	74.3937	26.2655	68.5732	73.4313	20.9582	orange	en	56	Male	danish	unknown
605	48622	2019 9 14	5	Triangle	255	38	31	54.8163	76.1566	58.7089	96.159	52.3715	red	en	56	Male	danish	unknown
606	93377	2019 9 14	1	Hexagon	212	73	38	50.5776	53.0326	48.8115	72.0765	47.3734	orange	da	19	Female	danish	unknown
607	93377	2019 9 14	2	Circle	122	245	190	88.522	-46.9836	16.0667	49.6548	288.879	green	da	19	Female	danish	unknown
608	93377	2019 9 14	3	Pentagon	240	196	36	80.8144	1.85547	76.8647	76.8871	1.38282	yellow	da	19	Female	danish	unknown
609	93377	2019 9 14	4	Square	129	178	227	70.9064	-3.57851	-29.6708	29.8859	186.877	blue	da	19	Female	danish	unknown
610	93377	2019 9 14	5	Triangle	84	227	32	80.1369	-68.7924	73.4605	100.642	316.88	green	da	19	Female	danish	unknown
611	56906	2019 9 14	1	Hexagon	79	196	43	70.3956	-59.0241	61.7516	85.4231	316.294	green	da	47	Female	danish	Non-synesthetic
612	56906	2019 9 14	2	Square	217	0	0	45.2992	70.9063	59.4953	92.5602	50.001	red	da	47	Female	danish	Non-synesthetic
613	56906	2019 9 14	3	Circle	62	59	255	40.1963	62.8717	-94.6517	113.63	146.406	blue	da	47	Female	danish	Non-synesthetic
614	56906	2019 9 14	4	Triangle	255	54	178	59.084	81.5915	-19.1669	83.8126	103.22	pink	da	47	Female	danish	Non-synesthetic
615	56906	2019 9 14	5	Pentagon	255	107	43	63.3068	53.3767	60.7065	80.8353	41.3238	orange	da	47	Female	danish	Non-synesthetic
616	24367	2019 9 14	1	Circle	255	0	17	53.2847	80.2125	62.8699	101.915	51.9109	red	da	16	Female	danish	Non-synesthetic
617	24367	2019 9 14	2	Square	21	148	19	53.3682	-55.2205	52.2228	76.0035	313.402	green	da	16	Female	danish	Non-synesthetic
618	24367	2019 9 14	3	Triangle	255	205	25	84.4823	3.41541	82.6093	82.6798	2.36749	yellow	da	16	Female	danish	Non-synesthetic
619	24367	2019 9 14	4	Hexagon	176	0	155	40.5716	71.4001	-35.4185	79.7022	116.384	pink	da	16	Female	danish	Non-synesthetic
620	24367	2019 9 14	5	Pentagon	65	18	184	26.7811	59.5949	-76.0098	96.5869	141.902	blue	da	16	Female	danish	Non-synesthetic
621	1508	2019 9 14	1	Square	46	109	255	50.3758	32.7066	-77.939	84.5235	157.235	blue	da	48	Female	danish	Synesthetic
622	1508	2019 9 14	2	Hexagon	13	102	6	37.1163	-42.23	40.9679	58.8366	314.131	green	da	48	Female	danish	Synesthetic
623	1508	2019 9 14	3	Triangle	255	51	54	55.9886	73.8238	48.721	88.4516	56.5766	red	da	48	Female	danish	Synesthetic
624	1508	2019 9 14	4	Circle	255	221	25	88.4701	-4.70386	85.6496	85.7786	356.856	yellow	da	48	Female	danish	Synesthetic
625	1508	2019 9 14	5	Pentagon	66	79	255	44.1866	52.5433	-88.0537	102.539	149.175	blue	da	48	Female	danish	Synesthetic
626	85593	2019 9 14	1	Triangle	38	255	0	87.9336	-84.37	83.4221	118.649	314.676	green	da	20	Female	danish	Non-synesthetic
627	85593	2019 9 14	2	Pentagon	0	34	255	34.7246	71.7285	-103.802	126.174	145.355	blue	da	20	Female	danish	Non-synesthetic
628	85593	2019 9 14	3	Hexagon	36	35	34	13.7837	0.225207	0.834672	0.86452	15.0997	black	da	20	Female	danish	Non-synesthetic
629	85593	2019 9 14	4	Circle	255	243	5	94.0445	-15.7649	91.8585	93.2015	350.262	yellow	da	20	Female	danish	Non-synesthetic
630	85593	2019 9 14	5	Square	13	0	255	32.4872	79.2464	-107.537	133.583	143.613	blue	da	20	Female	danish	Non-synesthetic
631	49507	2019 9 14	1	Hexagon	255	41	41	55.0858	75.7547	54.4278	93.2801	54.3037	red	da	10	Female	danish	unknown
632	49507	2019 9 14	2	Square	43	100	255	48.0641	38.1121	-81.7194	90.1698	154.997	blue	da	10	Female	danish	unknown
633	49507	2019 9 14	3	Pentagon	145	255	133	91.3382	-54.5969	48.3811	72.949	311.546	green	da	10	Female	danish	unknown
634	49507	2019 9 14	4	Circle	92	255	124	89.5081	-68.5482	49.9434	84.8127	306.077	green	da	10	Female	danish	unknown
635	49507	2019 9 14	5	Triangle	252	235	255	94.8793	9.21266	-7.55429	11.9139	129.351	purple	da	10	Female	danish	unknown
636	49869	2019 9 15	1	Circle	89	214	255	80.422	-22.4546	-30.2378	37.6634	216.598	blue	da	45	Female	danish	unknown
637	49869	2019 9 15	2	Hexagon	255	144	41	70.4361	35.3663	67.5393	76.2386	27.6384	orange	da	45	Female	danish	unknown
638	49869	2019 9 15	3	Triangle	255	51	58	56.0278	73.945	46.6312	87.4204	57.7636	red	da	45	Female	danish	unknown
639	49869	2019 9 15	4	Pentagon	172	112	255	59.5062	51.8816	-62.76	81.428	140.421	purple	da	45	Female	danish	unknown
640	49869	2019 9 15	5	Square	98	74	255	45.2376	58.6524	-86.2517	104.305	145.784	blue	da	45	Female	danish	unknown
641	17252	2019 9 15	1	Triangle	106	255	69	89.3977	-71.1308	72.2533	101.391	315.449	green	da	63	Female	danish	unknown
642	17252	2019 9 15	2	Square	71	51	255	39.4539	67.1598	-95.8662	117.05	144.987	blue	da	63	Female	danish	unknown
643	17252	2019 9 15	3	Circle	255	74	92	58.9159	68.5813	30.8855	75.215	65.7556	red	da	63	Female	danish	unknown
644	17252	2019 9 15	4	Pentagon	255	252	64	96.5143	-18.9093	83.4007	85.5175	347.225	yellow	da	63	Female	danish	unknown
645	17252	2019 9 15	5	Hexagon	255	158	210	76.2964	42.9138	-11.1949	44.35	104.621	pink	da	63	Female	danish	unknown
646	66319	2019 9 15	1	Triangle	61	87	255	45.6696	47.4512	-85.6225	97.8919	151.005	blue	da	60	Male	danish	Non-synesthetic
647	66319	2019 9 15	2	Pentagon	255	41	48	55.1407	75.9179	51.0055	91.4609	56.1048	red	da	60	Male	danish	Non-synesthetic
648	66319	2019 9 15	3	Hexagon	255	248	59	95.4605	-17.1664	83.8951	85.6334	348.436	yellow	da	60	Male	danish	Non-synesthetic
649	66319	2019 9 15	4	Circle	255	150	64	71.8584	33.0412	59.9379	68.4418	28.8661	orange	da	60	Male	danish	Non-synesthetic
650	66319	2019 9 15	5	Square	33	255	85	88.206	-80.7437	64.8851	103.584	308.785	green	da	60	Male	danish	Non-synesthetic
651	99782	2019 9 15	1	Circle	66	255	246	91.3813	-47.1217	-9.00822	47.975	259.177	blue	da	56	Female	danish	unknown
652	99782	2019 9 15	2	Hexagon	99	255	203	90.9981	-53.1013	12.7638	54.6137	283.516	green	da	56	Female	danish	unknown
653	99782	2019 9 15	3	Pentagon	255	184	107	79.9581	17.7645	48.768	51.9027	20.0149	orange	da	56	Female	danish	unknown
654	99782	2019 9 15	4	Triangle	139	196	144	74.1776	-28.887	20.3504	35.3355	305.164	green	da	56	Female	danish	unknown
655	99782	2019 9 15	5	Square	27	224	191	80.3487	-51.8433	3.60549	51.9685	273.978	green	da	56	Female	danish	unknown
656	55450	2019 9 15	1	Circle	69	255	109	88.8679	-74.3131	55.8316	92.9495	306.918	green	da	66	Female	danish	unknown
657	55450	2019 9 15	2	Triangle	255	41	41	55.0858	75.7547	54.4278	93.2801	54.3037	red	da	66	Female	danish	unknown
658	55450	2019 9 15	3	Pentagon	74	255	246	91.5155	-46.2406	-8.79449	47.0695	259.232	blue	da	66	Female	danish	unknown
659	55450	2019 9 15	4	Hexagon	255	117	241	69.7094	67.614	-38.2703	77.6934	119.51	pink	da	66	Female	danish	unknown
660	55450	2019 9 15	5	Square	255	161	46	74.1594	26.7278	69.0492	74.0417	21.1606	orange	da	66	Female	danish	unknown
661	59589	2019 9 15	1	Pentagon	56	73	255	42.4958	55.124	-90.8579	106.272	148.755	blue	da	67	Male	danish	Non-synesthetic
662	59589	2019 9 15	2	Triangle	91	255	77	89.0527	-73.7617	69.023	101.02	313.099	green	da	67	Male	danish	Non-synesthetic
663	59589	2019 9 15	3	Circle	241	255	92	96.4079	-24.6053	73.3466	77.3638	341.455	yellow	da	67	Male	danish	Non-synesthetic
664	59589	2019 9 15	4	Square	255	51	221	60.6521	87.4582	-41.3061	96.7219	115.281	pink	da	67	Male	danish	Non-synesthetic
665	59589	2019 9 15	5	Hexagon	48	255	97	88.4509	-78.2498	60.399	98.8487	307.664	green	da	67	Male	danish	Non-synesthetic
666	23472	2019 9 15	1	Pentagon	168	197	255	79.3141	3.68603	-31.6415	31.8555	173.355	blue	da	54	Female	danish	Non-synesthetic
667	23472	2019 9 15	2	Hexagon	194	21	59	41.7284	64.1352	26.5598	69.4172	67.5045	red	da	54	Female	danish	Non-synesthetic
668	23472	2019 9 15	3	Square	99	136	255	59.4144	22.7504	-63.2119	67.1813	160.206	blue	da	54	Female	danish	Non-synesthetic
669	23472	2019 9 15	4	Circle	224	111	18	59.2184	39.3392	63.6995	74.8679	31.6984	orange	da	54	Female	danish	Non-synesthetic
670	23472	2019 9 15	5	Triangle	58	23	255	35.4594	76.0591	-102.531	127.662	143.431	blue	da	54	Female	danish	Non-synesthetic
671	21614	2019 9 15	1	Square	230	230	230	91.293	-1.54157e-05	6.16626e-06	1.66032e-05	291.801	grey	da	53	Female	danish	Synesthetic
672	21614	2019 9 15	2	Triangle	255	61	210	61.007	83.5729	-34.5317	90.426	112.45	pink	da	53	Female	danish	Synesthetic
673	21614	2019 9 15	3	Pentagon	98	255	59	89.1246	-73.5454	75.0289	105.063	315.572	green	da	53	Female	danish	Synesthetic
674	21614	2019 9 15	4	Circle	255	0	17	53.2847	80.2125	62.8699	101.915	51.9109	red	da	53	Female	danish	Synesthetic
675	21614	2019 9 15	5	Hexagon	255	239	61	93.16	-12.7237	81.2437	82.234	351.099	yellow	da	53	Female	danish	Synesthetic
676	25611	2019 9 15	1	Triangle	255	135	239	72.7758	58.9515	-32.4176	67.2769	118.807	pink	da	30	Female	danish	Non-synesthetic
677	25611	2019 9 15	2	Hexagon	125	255	89	90.1361	-64.8666	65.9744	92.5219	315.485	green	da	30	Female	danish	Non-synesthetic
678	25611	2019 9 15	3	Pentagon	255	214	66	86.8743	-0.0491769	73.7882	73.7882	359.962	yellow	da	30	Female	danish	Non-synesthetic
679	25611	2019 9 15	4	Circle	255	13	0	53.5518	79.1918	67.3113	103.933	49.6362	red	da	30	Female	danish	Non-synesthetic
680	25611	2019 9 15	5	Square	33	218	255	80.5608	-30.1818	-30.1112	42.6336	225.067	blue	da	30	Female	danish	Non-synesthetic
681	68860	2019 9 15	1	Square	9	9	135	15.4984	46.2051	-64.9104	79.6761	144.556	blue	da	27	Male	danish	Synesthetic
682	68860	2019 9 15	2	Circle	246	255	74	96.6603	-23.5575	80.1587	83.5487	343.623	yellow	da	27	Male	danish	Synesthetic
683	68860	2019 9 15	3	Pentagon	255	47	43	55.5578	74.4973	53.8812	91.9404	54.1231	red	da	27	Male	danish	Synesthetic
684	68860	2019 9 15	4	Triangle	224	116	54	60.4349	37.7643	51.5557	63.9072	36.2226	orange	da	27	Male	danish	Synesthetic
685	68860	2019 9 15	5	Hexagon	255	136	120	69.6331	43.5667	29.0232	52.3489	56.3292	orange	da	27	Male	danish	Synesthetic
686	24898	2019 9 15	1	Circle	99	242	255	88.6244	-34.4622	-17.7417	38.7609	242.76	blue	da	52	Female	danish	Non-synesthetic
687	24898	2019 9 15	2	Hexagon	101	255	87	89.3793	-70.8463	65.7184	96.6339	312.85	green	da	52	Female	danish	Non-synesthetic
688	24898	2019 9 15	3	Square	69	87	255	46.0411	48.199	-84.9985	97.7133	150.444	blue	da	52	Female	danish	Non-synesthetic
689	24898	2019 9 15	4	Pentagon	255	246	71	95.0046	-15.7409	79.8102	81.3477	348.843	yellow	da	52	Female	danish	Non-synesthetic
690	24898	2019 9 15	5	Triangle	54	141	255	59.0211	13.5864	-63.9361	65.3637	168.003	blue	da	52	Female	danish	Non-synesthetic
691	47361	2019 9 15	1	Hexagon	255	82	209	63.2629	76.9348	-30.463	82.7463	111.602	pink	da	72	Male	danish	Non-synesthetic
692	47361	2019 9 15	2	Circle	91	255	66	88.9855	-74.5616	72.6879	104.13	314.271	green	da	72	Male	danish	Non-synesthetic
693	47361	2019 9 15	3	Pentagon	64	236	255	86.1536	-36.2819	-21.5466	42.1975	239.295	blue	da	72	Male	danish	Non-synesthetic
694	47361	2019 9 15	4	Square	17	0	255	32.5615	79.2698	-107.411	133.495	143.573	blue	da	72	Male	danish	Non-synesthetic
695	47361	2019 9 15	5	Triangle	255	44	41	55.307	75.1245	54.6202	92.882	53.9805	red	da	72	Male	danish	Non-synesthetic
696	46841	2019 9 15	1	Pentagon	71	255	38	88.4454	-79.5854	79.4152	112.43	314.939	green	da	70	Female	danish	unknown
697	46841	2019 9 15	2	Hexagon	109	255	36	89.3437	-72.0742	80.9436	108.382	318.317	green	da	70	Female	danish	unknown
698	46841	2019 9 15	3	Circle	69	255	66	88.5307	-78.3988	72.0861	106.502	312.598	green	da	70	Female	danish	unknown
699	46841	2019 9 15	4	Square	80	255	36	88.6137	-78.1581	80.0257	111.861	315.676	green	da	70	Female	danish	unknown
700	46841	2019 9 15	5	Triangle	89	255	64	88.9271	-75.0867	73.2472	104.896	314.29	green	da	70	Female	danish	unknown
701	61871	2019 9 15	1	Triangle	242	255	61	96.3011	-25.6978	83.7136	87.5691	342.935	yellow	da	27	Male	danish	unknown
702	61871	2019 9 15	2	Circle	130	220	255	83.5202	-17.8309	-25.3732	31.0119	215.097	blue	da	27	Male	danish	unknown
703	61871	2019 9 15	3	Pentagon	255	43	36	55.198	75.2385	56.8401	94.2955	52.9302	red	da	27	Male	danish	unknown
704	61871	2019 9 15	4	Square	138	255	28	90.3235	-64.4523	83.5528	105.523	322.354	green	da	27	Male	danish	unknown
705	61871	2019 9 15	5	Hexagon	242	61	255	61.1667	87.3865	-59.5967	105.774	124.294	pink	da	27	Male	danish	unknown
706	66538	2019 9 15	1	Hexagon	255	241	48	93.6183	-14.1141	85.1859	86.3473	350.592	yellow	da	38	Female	danish	Non-synesthetic
707	66538	2019 9 15	2	Pentagon	61	64	255	41.0191	60.298	-93.291	111.081	147.124	blue	da	38	Female	danish	Non-synesthetic
708	66538	2019 9 15	3	Square	92	255	74	89.0573	-73.7945	70.0942	101.778	313.527	green	da	38	Female	danish	Non-synesthetic
709	66538	2019 9 15	4	Triangle	255	66	69	57.6487	70.1207	42.3904	81.9381	58.8456	red	da	38	Female	danish	Non-synesthetic
710	66538	2019 9 15	5	Circle	255	84	224	64.1508	78.2931	-37.5124	86.8159	115.6	pink	da	38	Female	danish	Non-synesthetic
711	89295	2019 9 15	1	Pentagon	45	255	38	88.0711	-82.877	78.9419	114.457	313.607	green	da	60	Female	danish	Non-synesthetic
712	89295	2019 9 15	2	Hexagon	74	255	54	88.561	-78.3637	75.7204	108.97	314.017	green	da	60	Female	danish	Non-synesthetic
713	89295	2019 9 15	3	Circle	255	48	69	55.8976	75.0498	40.4006	85.2331	61.7056	red	da	60	Female	danish	Non-synesthetic
714	89295	2019 9 15	4	Square	61	145	255	60.3015	11.8988	-61.8719	63.0057	169.114	blue	da	60	Female	danish	Non-synesthetic
715	89295	2019 9 15	5	Triangle	255	77	243	64.1961	83.4151	-48.0206	96.25	119.928	pink	da	60	Female	danish	Non-synesthetic
716	95884	2019 9 15	1	Hexagon	140	255	242	93.2334	-35.8174	-3.98041	36.0379	263.659	blue	da	14	Female	danish	Synesthetic
717	95884	2019 9 15	2	Square	255	162	105	74.9042	29.112	43.6819	52.494	33.6817	orange	da	14	Female	danish	Synesthetic
718	95884	2019 9 15	3	Circle	250	255	105	97.1731	-20.2252	69.1786	72.0746	343.703	yellow	da	14	Female	danish	Synesthetic
719	95884	2019 9 15	4	Triangle	38	45	255	36.9415	68.1122	-100.087	121.065	145.764	blue	da	14	Female	danish	Synesthetic
720	95884	2019 9 15	5	Pentagon	36	255	175	89.3857	-66.8144	24.6784	71.2263	290.272	green	da	14	Female	danish	Synesthetic
721	30049	2019 9 15	1	Hexagon	252	255	69	97.0843	-21.36	82.3226	85.0485	345.454	yellow	da	45	Female	danish	Synesthetic
722	30049	2019 9 15	2	Triangle	255	41	248	61.3319	93.1365	-55.3353	108.335	120.716	pink	da	45	Female	danish	Synesthetic
723	30049	2019 9 15	3	Pentagon	255	105	99	63.5657	56.7269	32.8112	65.5326	59.9547	orange	da	45	Female	danish	Synesthetic
724	30049	2019 9 15	4	Square	23	255	50	87.9338	-83.9417	75.9786	113.221	312.149	green	da	45	Female	danish	Synesthetic
725	30049	2019 9 15	5	Circle	25	255	198	89.7654	-62.3341	13.4329	63.7651	282.161	green	da	45	Female	danish	Synesthetic
726	82931	2019 9 15	1	Square	0	30	255	34.2851	73.0619	-104.536	127.538	145.05	blue	da	10	Female	danish	unknown
727	82931	2019 9 15	2	Pentagon	113	0	158	29.3611	61.9636	-55.8778	83.4375	132.044	purple	da	10	Female	danish	unknown
728	82931	2019 9 15	3	Hexagon	0	86	110	33.5216	-12.8208	-19.997	23.754	212.665	blue	da	10	Female	danish	unknown
729	82931	2019 9 15	4	Circle	0	176	100	63.3167	-55.6909	28.4597	62.5414	297.068	green	da	10	Female	danish	unknown
730	82931	2019 9 15	5	Triangle	0	0	0	0	0	0	0	0	black	da	10	Female	danish	unknown
731	25946	2019 9 15	1	Pentagon	0	4	255	32.4899	78.5863	-107.537	133.192	143.841	blue	da	36	Female	danish	unknown
732	25946	2019 9 15	2	Hexagon	255	251	0	96.1033	-19.6502	93.7211	95.759	348.158	yellow	da	36	Female	danish	unknown
733	25946	2019 9 15	3	Triangle	5	255	230	90.4405	-54.9041	-2.15468	54.9464	267.753	blue	da	36	Female	danish	unknown
734	25946	2019 9 15	4	Square	0	255	140	88.6419	-74.8259	41.0521	85.3475	298.751	green	da	36	Female	danish	unknown
735	25946	2019 9 15	5	Circle	5	255	209	89.9286	-60.2924	7.98004	60.8182	277.54	green	da	36	Female	danish	unknown
736	791	2019 9 15	1	Circle	255	33	33	54.5166	77.08	57.6279	96.2409	53.2168	red	da	32	Female	danish	Non-synesthetic
737	791	2019 9 15	2	Hexagon	0	225	255	82.4133	-34.5922	-27.2894	44.0606	231.731	blue	da	32	Female	danish	Non-synesthetic
738	791	2019 9 15	3	Triangle	28	128	0	46.5575	-48.7323	50.2995	70.0348	315.907	green	da	32	Female	danish	Non-synesthetic
739	791	2019 9 15	4	Square	128	179	0	67.1484	-37.9437	68.1489	78	330.892	green	da	32	Female	danish	Non-synesthetic
740	791	2019 9 15	5	Pentagon	0	157	255	62.7851	1.21909	-57.9516	57.9645	178.795	blue	da	32	Female	danish	Non-synesthetic
741	76297	2019 9 15	1	Square	255	217	25	87.4655	-2.6897	84.8819	84.9245	358.185	yellow	da	70	Male	danish	Non-synesthetic
742	76297	2019 9 15	2	Hexagon	7	5	153	17.7039	52.5828	-72.4551	89.5249	144.031	blue	da	70	Male	danish	Non-synesthetic
743	76297	2019 9 15	3	Circle	186	2	63	39.3179	64.6506	20.6452	67.8669	72.2899	red	da	70	Male	danish	Non-synesthetic
744	76297	2019 9 15	4	Pentagon	0	117	20	42.418	-47.4679	41.7927	63.2442	311.362	green	da	70	Male	danish	Non-synesthetic
745	76297	2019 9 15	5	Triangle	240	235	255	93.9528	5.30074	-9.02919	10.4702	149.584	blue	da	70	Male	danish	Non-synesthetic
746	16250	2019 9 15	1	Hexagon	0	255	195	89.6052	-63.7597	14.7364	65.4405	283.014	green	da	9	Female	danish	unknown
747	16250	2019 9 15	2	Square	255	18	113	54.9606	82.2143	13.1972	83.2668	80.8806	red	da	9	Female	danish	unknown
748	16250	2019 9 15	3	Pentagon	110	134	255	59.5098	25.9467	-63.0258	68.1578	157.624	blue	da	9	Female	danish	unknown
749	16250	2019 9 15	4	Triangle	214	255	217	96.3376	-20.1052	13.8501	24.414	304.562	green	da	9	Female	danish	unknown
750	16250	2019 9 15	5	Circle	255	133	151	69.6648	47.9577	11.8283	49.3948	76.1451	pink	da	9	Female	danish	unknown
751	32707	2019 9 15	1	Triangle	59	255	68	88.3821	-79.6376	71.2353	106.849	311.812	green	da	45	Female	danish	Non-synesthetic
752	32707	2019 9 15	2	Square	102	255	115	89.6632	-67.687	54.2899	86.7693	308.732	green	da	45	Female	danish	Non-synesthetic
753	32707	2019 9 15	3	Pentagon	255	124	84	66.7648	47.0235	44.8237	64.9644	46.372	orange	da	45	Female	danish	Non-synesthetic
754	32707	2019 9 15	4	Circle	255	222	36	88.7491	-5.00802	83.877	84.0263	356.583	yellow	da	45	Female	danish	Non-synesthetic
755	32707	2019 9 15	5	Hexagon	41	80	255	43.3983	50.1603	-89.3875	102.5	150.701	blue	da	45	Female	danish	Non-synesthetic
756	73234	2019 9 15	1	Circle	255	52	33	55.9201	73.0851	58.7103	93.7462	51.2246	red	da	49	Female	danish	unknown
757	73234	2019 9 15	2	Triangle	48	255	100	88.478	-77.9159	59.1761	97.8402	307.216	green	da	49	Female	danish	unknown
758	73234	2019 9 15	3	Pentagon	20	24	255	34.0235	74.9751	-104.966	128.992	144.462	blue	da	49	Female	danish	unknown
759	73234	2019 9 15	4	Square	38	71	255	41.4313	55.1839	-92.6386	107.829	149.218	blue	da	49	Female	danish	unknown
760	73234	2019 9 15	5	Hexagon	99	51	255	41.5928	69.417	-92.2583	115.457	143.041	blue	da	49	Female	danish	unknown
761	26991	2019 9 15	1	Triangle	71	145	255	60.6109	13.0912	-61.3592	62.7402	167.956	blue	da	50	Female	danish	unknown
762	26991	2019 9 15	2	Pentagon	187	92	255	57.5013	65.1278	-65.8921	92.6466	135.334	purple	da	50	Female	danish	unknown
763	26991	2019 9 15	3	Circle	119	61	255	44.9108	67.4353	-86.7222	109.856	142.131	purple	da	50	Female	danish	unknown
764	26991	2019 9 15	4	Square	255	39	10	54.8037	75.728	65.5074	100.13	49.1391	red	da	50	Female	danish	unknown
765	26991	2019 9 15	5	Hexagon	131	74	255	48.1865	63.2124	-81.3023	102.985	142.135	purple	da	50	Female	danish	unknown
766	8519	2019 9 15	1	Circle	255	74	240	63.716	83.9206	-47.114	96.2414	119.31	pink	da	59	Female	danish	Non-synesthetic
767	8519	2019 9 15	2	Hexagon	103	255	79	89.3762	-71.0782	68.7344	98.8763	314.04	green	da	59	Female	danish	Non-synesthetic
768	8519	2019 9 15	3	Square	178	54	255	51.064	78.3842	-76.3712	109.438	134.255	purple	da	59	Female	danish	Non-synesthetic
769	8519	2019 9 15	4	Pentagon	255	33	96	55.2769	79.2685	23.8305	82.7731	73.2676	red	da	59	Female	danish	Non-synesthetic
770	8519	2019 9 15	5	Triangle	82	51	255	40.2123	67.9574	-94.5862	116.468	144.304	blue	da	59	Female	danish	Non-synesthetic
771	99664	2019 9 15	1	Triangle	42	115	17	42.4505	-40.514	43.0301	59.1014	316.725	green	da	30	Male	danish	Non-synesthetic
772	99664	2019 9 15	2	Circle	217	201	132	80.8458	-4.1737	36.501	36.7388	353.477	yellow	da	30	Male	danish	Non-synesthetic
773	99664	2019 9 15	3	Pentagon	165	124	196	58.4153	29.5503	-31.5441	43.2233	136.869	purple	da	30	Male	danish	Non-synesthetic
774	99664	2019 9 15	4	Hexagon	209	50	10	46.7941	60.0096	56.3782	82.3386	46.7871	red	da	30	Male	danish	Non-synesthetic
775	99664	2019 9 15	5	Square	240	12	0	50.446	75.598	64.2968	99.2428	49.6185	red	da	30	Male	danish	Non-synesthetic
776	84511	2019 9 15	1	Triangle	255	136	56	68.8669	39.8638	60.4249	72.3899	33.4139	orange	da	49	Female	danish	Synesthetic
777	84511	2019 9 15	2	Pentagon	115	87	255	49.1051	54.1257	-79.8595	96.4735	145.872	blue	da	49	Female	danish	Synesthetic
778	84511	2019 9 15	3	Hexagon	66	246	255	89.0562	-40.6533	-17.1625	44.1276	247.112	blue	da	49	Female	danish	Synesthetic
779	84511	2019 9 15	4	Square	79	255	94	88.9158	-74.4255	62.2855	97.0497	309.925	green	da	49	Female	danish	Synesthetic
780	84511	2019 9 15	5	Circle	255	33	59	54.7314	77.7022	44.715	89.6496	60.081	red	da	49	Female	danish	Synesthetic
781	64358	2019 9 15	1	Square	197	82	255	57.1981	71.5441	-66.3152	97.5513	132.828	purple	da	21	Female	danish	unknown
782	64358	2019 9 15	2	Hexagon	255	179	235	81.5664	35.996	-16.8385	39.7398	115.07	pink	da	21	Female	danish	unknown
783	64358	2019 9 15	3	Triangle	255	145	130	71.6417	39.8938	26.2021	47.729	56.7032	pink	da	21	Female	danish	unknown
784	64358	2019 9 15	4	Circle	255	165	38	75.0236	24.4386	72.2722	76.2923	18.6828	orange	da	21	Female	danish	unknown
785	64358	2019 9 15	5	Pentagon	57	227	128	80.3831	-63.8463	36.4011	73.4942	299.689	green	da	21	Female	danish	unknown
786	39601	2019 9 15	1	Square	31	23	255	34.235	75.3883	-104.605	128.94	144.22	blue	da	48	Male	danish	Non-synesthetic
787	39601	2019 9 15	2	Hexagon	10	18	255	33.3814	76.3151	-106.043	130.649	144.259	blue	da	48	Male	danish	Non-synesthetic
788	39601	2019 9 15	3	Pentagon	0	72	255	40.9798	53.571	-93.4063	107.678	150.165	blue	da	48	Male	danish	Non-synesthetic
789	39601	2019 9 15	4	Triangle	55	5	255	34.2698	79.0894	-104.521	131.071	142.886	blue	da	48	Male	danish	Non-synesthetic
790	39601	2019 9 15	5	Circle	31	15	255	33.6696	77.1261	-105.549	130.725	143.844	blue	da	48	Male	danish	Non-synesthetic
791	86225	2019 9 15	1	Square	245	255	54	96.4926	-24.7314	85.8582	89.3492	343.931	yellow	da	50	Female	danish	unknown
792	86225	2019 9 15	2	Circle	44	41	255	36.6288	69.9283	-100.601	122.518	145.197	blue	da	50	Female	danish	unknown
793	86225	2019 9 15	3	Hexagon	196	46	255	52.8521	83.4221	-73.3496	111.083	131.324	purple	da	50	Female	danish	unknown
794	86225	2019 9 15	4	Triangle	206	128	255	66.3523	51.9154	-51.6364	73.2224	134.846	pink	da	50	Female	danish	unknown
795	86225	2019 9 15	5	Pentagon	255	79	66	59.2069	65.6006	45.7516	79.9791	55.107	red	da	50	Female	danish	unknown
796	58490	2019 9 15	1	Triangle	84	152	255	62.9758	10.7525	-57.5544	58.5502	169.418	blue	da	16	Female	danish	unknown
797	58490	2019 9 15	2	Circle	10	18	255	33.3814	76.3151	-106.043	130.649	144.259	blue	da	16	Female	danish	unknown
798	58490	2019 9 15	3	Square	255	85	0	59.6748	62.047	69.9591	93.5099	41.57	red	da	16	Female	danish	unknown
799	58490	2019 9 15	4	Hexagon	175	56	255	50.8771	77.2774	-76.6933	108.875	134.783	purple	da	16	Female	danish	unknown
800	58490	2019 9 15	5	Pentagon	255	121	64	65.9902	47.5331	53.9693	71.9172	41.3718	orange	da	16	Female	danish	unknown
801	55897	2019 9 15	1	Square	255	25	98	54.9113	80.5418	22.1489	83.5318	74.6238	red	da	7	Female	danish	Synesthetic
802	55897	2019 9 15	2	Pentagon	33	255	159	89.0834	-70.1808	32.3178	77.2644	294.726	green	da	7	Female	danish	Synesthetic
803	55897	2019 9 15	3	Circle	255	135	92	69.0159	42.0713	43.3047	60.3763	44.1723	orange	da	7	Female	danish	Synesthetic
804	55897	2019 9 15	4	Hexagon	255	179	0	78.1724	16.6285	81.0936	82.7809	11.5881	yellow	da	7	Female	danish	Synesthetic
805	55897	2019 9 15	5	Triangle	255	0	132	55.0029	84.8281	1.83996	84.8481	88.7574	pink	da	7	Female	danish	Synesthetic
806	77514	2019 9 15	1	Circle	99	255	250	92.1622	-41.7448	-9.849	42.8909	256.725	blue	da	9	Female	danish	unknown
807	77514	2019 9 15	2	Pentagon	255	68	31	57.5595	68.4286	60.7618	91.5121	48.3963	red	da	9	Female	danish	unknown
808	77514	2019 9 15	3	Square	67	255	46	88.4029	-79.8515	77.5817	111.334	314.174	green	da	9	Female	danish	unknown
809	77514	2019 9 15	4	Hexagon	255	232	25	91.2555	-10.1826	87.7839	88.3725	353.383	yellow	da	9	Female	danish	unknown
810	77514	2019 9 15	5	Triangle	236	31	255	58.0716	92.6071	-64.6106	112.919	124.903	pink	da	9	Female	danish	unknown
811	71744	2019 9 15	1	Square	87	255	230	91.3488	-48.6799	-0.717458	48.6852	269.156	blue	da	11	Female	danish	unknown
812	71744	2019 9 15	2	Hexagon	0	171	3	60.8966	-63.8051	61.2457	88.4428	313.827	green	da	11	Female	danish	unknown
813	71744	2019 9 15	3	Triangle	255	201	5	83.468	5.259	84.2485	84.4125	3.57191	yellow	da	11	Female	danish	unknown
814	71744	2019 9 15	4	Pentagon	94	153	255	63.6548	11.7734	-56.4485	57.6632	168.219	blue	da	11	Female	danish	unknown
815	71744	2019 9 15	5	Circle	255	0	140	55.2368	85.4444	-2.60339	85.484	91.7452	pink	da	11	Female	danish	unknown
816	74779	2019 9 15	1	Pentagon	59	68	255	41.6602	58.062	-92.2339	108.988	147.809	blue	da	38	Female	danish	unknown
817	74779	2019 9 15	2	Hexagon	83	56	255	41.0332	65.8605	-93.2249	114.142	144.76	blue	da	38	Female	danish	unknown
818	74779	2019 9 15	3	Triangle	61	255	68	88.4119	-79.3798	71.2749	106.683	311.921	green	da	38	Female	danish	unknown
819	74779	2019 9 15	4	Circle	255	33	200	58.5308	88.2383	-32.6897	94.099	110.328	pink	da	38	Female	danish	unknown
820	74779	2019 9 15	5	Square	255	225	33	89.4978	-6.57023	85.0718	85.3252	355.584	yellow	da	38	Female	danish	unknown
821	39337	2019 9 15	1	Circle	255	200	82	83.5381	7.87618	64.2705	64.7513	6.98661	yellow	da	53	Female	danish	unknown
822	39337	2019 9 15	2	Triangle	43	146	255	60.1477	9.61124	-62.1421	62.881	171.208	blue	da	53	Female	danish	unknown
823	39337	2019 9 15	3	Square	85	255	66	88.847	-75.7164	72.5047	104.833	313.759	green	da	53	Female	danish	unknown
824	39337	2019 9 15	4	Hexagon	255	69	239	63.1383	85.2836	-47.47	97.6048	119.101	pink	da	53	Female	danish	unknown
825	39337	2019 9 15	5	Pentagon	120	255	174	91.0369	-54.6896	27.7106	61.3093	296.871	green	da	53	Female	danish	unknown
826	2577	2019 9 15	1	Triangle	255	177	69	77.957	19.2101	63.946	66.7691	16.7208	orange	da	54	Female	danish	Non-synesthetic
827	2577	2019 9 15	2	Hexagon	119	110	255	54.3354	41.8462	-71.3367	82.7045	149.604	blue	da	54	Female	danish	Non-synesthetic
828	2577	2019 9 15	3	Circle	255	131	112	68.5103	45.4162	31.9491	55.5281	54.8746	orange	da	54	Female	danish	Non-synesthetic
829	2577	2019 9 15	4	Pentagon	255	239	168	94.2363	-4.69866	36.3481	36.6505	352.634	yellow	da	54	Female	danish	Non-synesthetic
830	2577	2019 9 15	5	Square	8	255	107	88.27	-79.4546	55.8618	97.1266	305.11	green	da	54	Female	danish	Non-synesthetic
831	46710	2019 9 15	1	Square	255	149	43	71.5109	32.8562	67.7775	75.3215	25.8625	orange	da	15	Female	danish	Synesthetic
832	46710	2019 9 15	2	Hexagon	109	14	176	31.1137	62.8445	-63.9009	89.6256	135.478	purple	da	15	Female	danish	Synesthetic
833	46710	2019 9 15	3	Triangle	255	171	25	76.3516	21.057	76.4802	79.326	15.3936	yellow	da	15	Female	danish	Synesthetic
834	46710	2019 9 15	4	Pentagon	71	139	255	58.9943	16.7064	-63.9515	66.0977	165.359	blue	da	15	Female	danish	Synesthetic
835	46710	2019 9 15	5	Circle	255	13	0	53.5518	79.1918	67.3113	103.933	49.6362	red	da	15	Female	danish	Synesthetic
836	79381	2019 9 15	1	Triangle	127	255	84	90.1689	-64.746	67.9484	93.8564	316.382	green	da	52	Female	danish	Non-synesthetic
837	79381	2019 9 15	2	Hexagon	54	151	255	61.7695	7.59001	-59.5338	60.0157	172.735	blue	da	52	Female	danish	Non-synesthetic
838	79381	2019 9 15	3	Pentagon	8	61	255	38.9095	59.7842	-96.8346	113.803	148.309	blue	da	52	Female	danish	Non-synesthetic
839	79381	2019 9 15	4	Circle	255	48	25	55.5341	73.9405	61.5536	96.2083	50.2235	red	da	52	Female	danish	Non-synesthetic
840	79381	2019 9 15	5	Square	219	56	255	57.1833	84.5853	-66.1791	107.398	128.039	pink	da	52	Female	danish	Non-synesthetic
841	86486	2019 9 15	1	Circle	56	109	255	50.6815	33.5493	-77.4277	84.3837	156.573	blue	da	15	Male	danish	Synesthetic
842	86486	2019 9 15	2	Hexagon	255	224	20	89.2173	-6.27494	86.9177	87.1439	355.871	yellow	da	15	Male	danish	Synesthetic
843	86486	2019 9 15	3	Pentagon	99	255	51	89.1148	-73.7567	77.2402	106.799	316.322	green	da	15	Male	danish	Synesthetic
844	86486	2019 9 15	4	Square	255	22	18	53.9045	78.4394	62.9039	100.547	51.2724	red	da	15	Male	danish	Synesthetic
845	86486	2019 9 15	5	Triangle	255	255	23	97.1644	-21.3503	92.5879	95.0176	347.015	yellow	da	15	Male	danish	Synesthetic
846	13247	2019 9 15	1	Square	56	238	255	86.6047	-37.97	-20.8755	43.3302	241.198	blue	da	42	Male	danish	Non-synesthetic
847	13247	2019 9 15	2	Circle	255	243	74	94.2518	-14.1531	78.0852	79.3574	349.727	yellow	da	42	Male	danish	Non-synesthetic
848	13247	2019 9 15	3	Triangle	84	255	87	88.9643	-74.2302	65.1492	98.7651	311.272	green	da	42	Male	danish	Non-synesthetic
849	13247	2019 9 15	4	Pentagon	231	54	255	58.8356	87.2148	-63.4254	107.839	126.026	pink	da	42	Male	danish	Non-synesthetic
850	13247	2019 9 15	5	Hexagon	255	121	25	65.7574	46.4814	68.6969	82.9445	34.0829	orange	da	42	Male	danish	Non-synesthetic
851	62026	2019 9 15	1	Circle	255	3	19	53.3623	80.0274	62.2712	101.401	52.1127	red	da	43	Female	danish	unknown
852	62026	2019 9 15	2	Triangle	13	255	247	90.9229	-50.0928	-10.2607	51.1329	258.424	blue	da	43	Female	danish	unknown
853	62026	2019 9 15	3	Pentagon	253	255	115	97.4877	-18.339	65.3672	67.891	344.328	yellow	da	43	Female	danish	unknown
854	62026	2019 9 15	4	Square	49	255	13	88.0635	-83.1484	82.5784	117.187	314.803	green	da	43	Female	danish	unknown
855	62026	2019 9 15	5	Hexagon	255	38	154	57.0615	82.6134	-8.202	83.0195	95.6698	pink	da	43	Female	danish	unknown
856	99394	2019 9 15	1	Circle	255	226	145	90.6428	-0.627986	43.1718	43.1763	359.167	yellow	da	22	Female	danish	Non-synesthetic
857	99394	2019 9 15	2	Square	43	28	255	35.1264	74.2985	-103.106	127.087	144.223	blue	da	22	Female	danish	Non-synesthetic
858	99394	2019 9 15	3	Triangle	255	119	41	65.4518	47.7552	63.3278	79.3156	37.0198	orange	da	22	Female	danish	Non-synesthetic
859	99394	2019 9 15	4	Pentagon	101	255	87	89.3793	-70.8463	65.7184	96.6339	312.85	green	da	22	Female	danish	Non-synesthetic
860	99394	2019 9 15	5	Hexagon	89	219	255	81.8391	-24.9523	-28.0657	37.554	221.639	blue	da	22	Female	danish	Non-synesthetic
861	66412	2019 9 15	1	Hexagon	94	183	255	71.8679	-5.32227	-43.4854	43.8099	186.978	blue	da	46	Female	danish	unknown
862	66412	2019 9 15	2	Circle	255	28	20	54.1839	77.6765	62.4228	99.6506	51.2138	red	da	46	Female	danish	unknown
863	66412	2019 9 15	3	Square	98	31	255	39.233	76.0637	-96.169	122.614	141.658	blue	da	46	Female	danish	unknown
864	66412	2019 9 15	4	Triangle	25	255	37	87.899	-84.4351	78.9267	115.58	313.069	green	da	46	Female	danish	unknown
865	66412	2019 9 15	5	Pentagon	230	0	255	56.1341	94.5296	-67.782	116.32	125.642	pink	da	46	Female	danish	unknown
866	42747	2019 9 15	1	Pentagon	138	255	102	90.7248	-60.0929	61.4795	85.9703	315.653	green	da	54	Female	danish	Synesthetic
867	42747	2019 9 15	2	Square	136	255	122	90.851	-58.4933	52.8098	78.8058	312.077	green	da	54	Female	danish	Synesthetic
868	42747	2019 9 15	3	Triangle	255	193	59	81.6859	10.4714	71.3617	72.1259	8.34785	yellow	da	54	Female	danish	Synesthetic
869	42747	2019 9 15	4	Hexagon	54	255	121	88.7709	-74.6414	50.266	89.9889	303.958	green	da	54	Female	danish	Synesthetic
870	42747	2019 9 15	5	Circle	255	107	174	65.6215	62.6574	-7.03489	63.0511	96.4061	pink	da	54	Female	danish	Synesthetic
871	7625	2019 9 15	1	Hexagon	150	0	98	32.6299	59.2817	-12.5653	60.5988	101.967	purple	da	45	Male	danish	unknown
872	7625	2019 9 15	2	Pentagon	87	138	189	55.963	-2.25787	-31.8274	31.9074	184.058	blue	da	45	Male	danish	unknown
873	7625	2019 9 15	3	Square	222	253	255	97.2269	-9.5673	-4.33158	10.5022	245.641	blue	da	45	Male	danish	unknown
874	7625	2019 9 15	4	Circle	255	170	59	76.2717	22.4607	66.2786	69.981	18.7206	orange	da	45	Male	danish	unknown
875	7625	2019 9 15	5	Triangle	255	3	57	53.6298	80.7595	44.6591	92.2851	61.0579	red	da	45	Male	danish	unknown
876	27888	2019 9 15	1	Triangle	0	255	98	88.1592	-80.7443	59.5723	100.342	306.42	green	da	31	Female	danish	Synesthetic
877	27888	2019 9 15	2	Square	249	61	255	62.2548	88.6972	-57.7964	105.866	123.089	pink	da	31	Female	danish	Synesthetic
878	27888	2019 9 15	3	Hexagon	255	191	28	81.0769	10.685	79.4636	80.1788	7.65831	yellow	da	31	Female	danish	Synesthetic
879	27888	2019 9 15	4	Circle	255	166	23	75.2016	23.6357	76.0223	79.6118	17.2707	orange	da	31	Female	danish	Synesthetic
880	27888	2019 9 15	5	Pentagon	0	174	184	64.7473	-32.9714	-15.6903	36.5144	244.551	blue	da	31	Female	danish	Synesthetic
881	55980	2019 9 15	1	Triangle	255	51	75	56.2303	74.5679	37.3675	83.4069	63.3836	red	da	48	Female	danish	Non-synesthetic
882	55980	2019 9 15	2	Hexagon	64	71	168	34.8482	27.6463	-53.218	59.9706	152.549	blue	da	48	Female	danish	Non-synesthetic
883	55980	2019 9 15	3	Pentagon	35	161	60	58.1996	-54.189	42.204	68.685	307.913	green	da	48	Female	danish	Non-synesthetic
884	55980	2019 9 15	4	Square	255	214	237	89.6125	17.9804	-5.90303	18.9246	108.175	pink	da	48	Female	danish	Non-synesthetic
885	55980	2019 9 15	5	Circle	249	66	255	62.7268	87.3367	-57.044	104.315	123.151	pink	da	48	Female	danish	Non-synesthetic
886	18425	2019 9 15	1	Square	66	132	255	56.9559	20.3585	-67.2403	70.2548	163.155	blue	da	15	Female	danish	Non-synesthetic
887	18425	2019 9 15	2	Circle	255	15	31	53.7156	79.3205	57.8905	98.1991	53.8769	red	da	15	Female	danish	Non-synesthetic
888	18425	2019 9 15	3	Triangle	137	255	82	90.5258	-62.1052	69.1832	92.9698	318.086	green	da	15	Female	danish	Non-synesthetic
889	18425	2019 9 15	4	Hexagon	87	241	255	88.0411	-35.8049	-18.65	40.3709	242.486	blue	da	15	Female	danish	Non-synesthetic
890	18425	2019 9 15	5	Pentagon	255	92	250	66.3828	79.2827	-48.4358	92.9073	121.422	pink	da	15	Female	danish	Non-synesthetic
891	87364	2019 9 15	1	Circle	43	93	255	46.3911	42.4438	-84.4617	94.5265	153.32	blue	da	58	Male	danish	Non-synesthetic
892	87364	2019 9 15	2	Hexagon	255	28	20	54.1839	77.6765	62.4228	99.6506	51.2138	red	da	58	Male	danish	Non-synesthetic
893	87364	2019 9 15	3	Square	36	255	207	90.0419	-59.6144	9.19665	60.3196	278.77	green	da	58	Male	danish	Non-synesthetic
894	87364	2019 9 15	4	Triangle	255	238	48	92.8503	-12.6484	84.5332	85.4742	351.49	yellow	da	58	Male	danish	Non-synesthetic
895	87364	2019 9 15	5	Pentagon	45	122	48	45.206	-39.57	33.0621	51.5644	309.88	green	da	58	Male	danish	Non-synesthetic
896	53791	2019 9 15	1	Circle	168	187	255	76.7295	9.14693	-35.6298	36.7852	165.602	blue	da	9	Female	danish	unknown
897	53791	2019 9 15	2	Pentagon	210	255	148	94.8904	-31.4801	46.4067	56.0766	325.849	green	da	9	Female	danish	unknown
898	53791	2019 9 15	3	Triangle	255	190	186	82.7193	22.8093	11.183	25.4032	63.882	pink	da	9	Female	danish	unknown
899	53791	2019 9 15	4	Hexagon	255	101	36	62.2547	55.8759	62.5413	83.8661	41.7783	orange	da	9	Female	danish	unknown
900	53791	2019 9 15	5	Square	255	71	234	63.1041	83.9714	-44.7392	95.1462	118.048	pink	da	9	Female	danish	unknown
901	32965	2019 9 15	1	Hexagon	85	88	189	42.1293	27.9059	-53.766	60.5766	152.57	blue	da	48	Female	danish	Synesthetic
902	32965	2019 9 15	2	Triangle	239	255	15	95.9581	-27.958	91.9851	96.14	343.094	yellow	da	48	Female	danish	Synesthetic
903	32965	2019 9 15	3	Circle	255	25	83	54.6442	79.7939	30.7617	85.5181	68.9176	red	da	48	Female	danish	Synesthetic
904	32965	2019 9 15	4	Pentagon	255	120	66	65.8207	48.0922	52.8359	71.4457	42.309	orange	da	48	Female	danish	Synesthetic
905	32965	2019 9 15	5	Square	255	138	196	71.8439	50.9794	-10.1292	51.976	101.238	pink	da	48	Female	danish	Synesthetic
906	64377	2019 9 15	1	Triangle	102	255	31	89.13	-73.8711	81.5833	110.058	317.84	green	da	29	Male	danish	unknown
907	64377	2019 9 15	2	Circle	255	213	0	86.431	-0.910507	86.78	86.7847	359.399	yellow	da	29	Male	danish	unknown
908	64377	2019 9 15	3	Square	20	52	255	37.5212	64.5041	-99.136	118.274	146.949	blue	da	29	Male	danish	unknown
909	64377	2019 9 15	4	Pentagon	255	0	212	58.0552	92.664	-40.2871	101.043	113.498	pink	da	29	Male	danish	unknown
910	64377	2019 9 15	5	Hexagon	0	204	255	76.3143	-24.3549	-36.6764	44.0263	213.586	blue	da	29	Male	danish	unknown
911	84494	2019 9 15	1	Triangle	235	255	56	95.776	-28.6811	84.4276	89.1662	341.237	yellow	da	53	Female	danish	Synesthetic
912	84494	2019 9 15	2	Circle	255	203	31	84.0049	4.54276	81.1354	81.2625	3.20463	yellow	da	53	Female	danish	Synesthetic
913	84494	2019 9 15	3	Hexagon	255	79	211	62.9779	78.233	-32.0334	84.5373	112.267	pink	da	53	Female	danish	Synesthetic
914	84494	2019 9 15	4	Square	121	54	255	44.1209	70.5498	-88.0153	112.801	141.286	purple	da	53	Female	danish	Synesthetic
915	84494	2019 9 15	5	Pentagon	38	172	255	67.3765	-5.86141	-50.6438	50.9819	186.602	blue	da	53	Female	danish	Synesthetic
916	94209	2019 9 15	1	Pentagon	124	54	255	44.4362	70.9042	-87.485	112.61	140.976	purple	da	25	Male	danish	Non-synesthetic
917	94209	2019 9 15	2	Hexagon	255	112	243	68.9851	70.123	-40.4995	80.978	120.009	pink	da	25	Male	danish	Non-synesthetic
918	94209	2019 9 15	3	Square	255	64	115	58.1992	73.2289	16.4889	75.0623	77.3104	pink	da	25	Male	danish	Non-synesthetic
919	94209	2019 9 15	4	Triangle	255	166	64	75.394	24.7422	63.4483	68.1019	21.3037	orange	da	25	Male	danish	Non-synesthetic
920	94209	2019 9 15	5	Circle	255	247	99	95.4486	-14.7667	69.8862	71.4293	348.069	yellow	da	25	Male	danish	Non-synesthetic
921	16557	2019 9 15	1	Square	23	15	255	33.4383	77.0245	-105.942	130.983	143.981	blue	da	67	Male	danish	unknown
922	16557	2019 9 15	2	Triangle	64	89	255	46.2474	46.5347	-84.6687	96.614	151.206	blue	da	67	Male	danish	unknown
923	16557	2019 9 15	3	Hexagon	92	141	255	60.3753	18.567	-61.69	64.4235	163.25	blue	da	67	Male	danish	unknown
924	16557	2019 9 15	4	Circle	56	255	96	88.5433	-77.493	60.9437	98.5865	308.183	green	da	67	Male	danish	unknown
925	16557	2019 9 15	5	Pentagon	255	48	255	62.1673	92.8137	-57.88	109.382	121.948	pink	da	67	Male	danish	unknown
926	47296	2019 9 15	1	Square	66	158	255	64.0216	4.77759	-55.9253	56.129	175.117	blue	da	59	Male	danish	Synesthetic
927	47296	2019 9 15	2	Circle	255	59	62	56.8238	71.9499	45.3144	85.0305	57.7971	red	da	59	Male	danish	Synesthetic
928	47296	2019 9 15	3	Triangle	118	255	99	89.9839	-65.7452	61.7059	90.1668	313.185	green	da	59	Male	danish	Synesthetic
929	47296	2019 9 15	4	Hexagon	255	194	115	82.4248	13.1534	47.7945	49.5715	15.3873	yellow	da	59	Male	danish	Synesthetic
930	47296	2019 9 15	5	Pentagon	79	255	82	88.8217	-75.5533	66.87	100.895	311.511	green	da	59	Male	danish	Synesthetic
931	18919	2019 9 15	1	Triangle	94	244	255	89.0617	-36.1732	-17.0965	40.0099	244.703	blue	da	47	Female	danish	Non-synesthetic
932	18919	2019 9 15	2	Hexagon	66	91	255	46.7874	45.5331	-83.7791	95.353	151.476	blue	da	47	Female	danish	Non-synesthetic
933	18919	2019 9 15	3	Pentagon	255	68	51	57.6939	68.8793	51.9434	86.2698	52.9792	red	da	47	Female	danish	Non-synesthetic
934	18919	2019 9 15	4	Circle	214	41	41	47.0359	64.6231	44.0684	78.2187	55.7087	red	da	47	Female	danish	Non-synesthetic
935	18919	2019 9 15	5	Square	81	55	230	38.1872	58.9823	-83.8385	102.508	144.873	blue	da	47	Female	danish	Non-synesthetic
936	55078	2019 9 15	1	Square	27	31	112	17.3784	28.0756	-47.0642	54.8022	149.182	blue	da	46	Male	danish	Non-synesthetic
937	55078	2019 9 15	2	Triangle	43	104	179	43.7519	7.01041	-45.4398	45.9774	171.23	blue	da	46	Male	danish	Non-synesthetic
938	55078	2019 9 15	3	Pentagon	10	40	173	25.5577	43.8006	-71.5533	83.895	148.528	blue	da	46	Male	danish	Non-synesthetic
939	55078	2019 9 15	4	Hexagon	22	31	158	22.3672	44.1106	-67.7448	80.8399	146.931	blue	da	46	Male	danish	Non-synesthetic
940	55078	2019 9 15	5	Circle	25	82	156	35.2825	10.3159	-45.4037	46.5608	167.199	blue	da	46	Male	danish	Non-synesthetic
941	62825	2019 9 15	1	Circle	77	97	255	48.6914	43.1284	-80.6397	91.4485	151.861	blue	da	26	Female	danish	unknown
942	62825	2019 9 15	2	Hexagon	79	255	97	88.9418	-74.1163	61.0849	96.0448	309.495	green	da	26	Female	danish	unknown
943	62825	2019 9 15	3	Square	255	18	42	53.8856	79.2431	52.8854	95.2698	56.2816	red	da	26	Female	danish	unknown
944	62825	2019 9 15	4	Triangle	255	205	66	84.6485	4.54913	71.6642	71.8084	3.63217	yellow	da	26	Female	danish	unknown
945	62825	2019 9 15	5	Pentagon	92	105	255	51.3774	40.3175	-76.2222	86.2283	152.123	blue	da	26	Female	danish	unknown
946	85925	2019 9 15	1	Hexagon	178	23	255	48.6339	85.5408	-80.3364	117.351	133.203	purple	da	22	Male	danish	unknown
947	85925	2019 9 15	2	Square	20	255	28	87.8471	-84.9988	80.473	117.05	313.433	green	da	22	Male	danish	unknown
948	85925	2019 9 15	3	Circle	255	13	0	53.5518	79.1918	67.3113	103.933	49.6362	red	da	22	Male	danish	unknown
949	85925	2019 9 15	4	Pentagon	167	3	255	46.3128	86.3981	-84.2018	120.642	134.262	purple	da	22	Male	danish	unknown
950	85925	2019 9 15	5	Triangle	255	120	3	65.5191	46.7364	72.6612	86.3941	32.7495	orange	da	22	Male	danish	unknown
951	99953	2019 9 15	1	Triangle	255	225	0	89.4464	-6.9487	88.9168	89.1879	355.532	yellow	da	74	Female	danish	unknown
952	99953	2019 9 15	2	Square	255	0	115	54.5584	83.6495	11.4301	84.4268	82.2192	pink	da	74	Female	danish	unknown
953	99953	2019 9 15	3	Circle	255	226	38	89.7647	-6.96579	84.276	84.5634	355.275	yellow	da	74	Female	danish	unknown
954	99953	2019 9 15	4	Pentagon	31	233	255	84.8855	-37.3831	-23.5083	44.1604	237.836	blue	da	74	Female	danish	unknown
955	99953	2019 9 15	5	Hexagon	54	255	238	90.9942	-50.3998	-5.45064	50.6937	263.828	blue	da	74	Female	danish	unknown
956	88632	2019 9 15	1	Hexagon	163	255	120	91.9802	-50.6705	55.3462	75.038	317.525	green	da	34	Male	danish	Non-synesthetic
957	88632	2019 9 15	2	Circle	33	59	255	39.0167	61.4139	-96.6429	114.506	147.565	blue	da	34	Male	danish	Non-synesthetic
958	88632	2019 9 15	3	Pentagon	255	66	28	57.3156	69.0177	61.7059	92.58	48.2014	red	da	34	Male	danish	Non-synesthetic
959	88632	2019 9 15	4	Triangle	31	255	15	87.8921	-84.6824	82.182	118.004	314.142	green	da	34	Male	danish	Non-synesthetic
960	88632	2019 9 15	5	Square	194	255	200	94.8049	-29.4742	20.2147	35.7402	304.444	green	da	34	Male	danish	Non-synesthetic
961	6761	2019 9 15	1	Triangle	42	150	30	54.4461	-52.155	50.2531	72.4259	313.936	green	da	63	Female	danish	Non-synesthetic
962	6761	2019 9 15	2	Pentagon	255	43	75	55.5865	76.399	36.6026	84.7146	64.401	red	da	63	Female	danish	Non-synesthetic
963	6761	2019 9 15	3	Circle	255	213	46	86.5287	-0.22118	79.6728	79.6731	359.841	yellow	da	63	Female	danish	Non-synesthetic
964	6761	2019 9 15	4	Hexagon	255	148	251	75.7046	54.6177	-34.4218	64.5597	122.22	pink	da	63	Female	danish	Non-synesthetic
965	6761	2019 9 15	5	Square	66	85	255	45.4594	49.0824	-85.9597	98.9856	150.274	blue	da	63	Female	danish	Non-synesthetic
966	37467	2019 9 15	1	Circle	100	94	255	49.4143	47.9485	-79.4014	92.7558	148.873	blue	da	49	Male	danish	Non-synesthetic
967	37467	2019 9 15	2	Square	18	34	255	34.9835	71.9044	-103.364	125.914	145.176	blue	da	49	Male	danish	Non-synesthetic
968	37467	2019 9 15	3	Hexagon	255	38	194	58.5528	86.7315	-29.2129	91.5191	108.615	pink	da	49	Male	danish	Non-synesthetic
969	37467	2019 9 15	4	Pentagon	244	87	255	64.3815	79.4831	-54.4571	96.349	124.417	pink	da	49	Male	danish	Non-synesthetic
970	37467	2019 9 15	5	Triangle	128	255	140	90.7793	-58.2688	44.213	73.144	307.19	green	da	49	Male	danish	Non-synesthetic
971	60991	2019 9 15	1	Square	99	255	64	89.1765	-73.0266	73.5757	103.664	315.215	green	da	53	Female	danish	unknown
972	60991	2019 9 15	2	Circle	255	66	198	60.9922	80.6701	-27.7312	85.3035	108.971	pink	da	53	Female	danish	unknown
973	60991	2019 9 15	3	Hexagon	66	161	255	64.8546	3.03398	-54.6014	54.6857	176.82	blue	da	53	Female	danish	unknown
974	60991	2019 9 15	4	Pentagon	255	184	92	79.7947	16.7617	55.7707	58.2351	16.728	yellow	da	53	Female	danish	unknown
975	60991	2019 9 15	5	Triangle	185	71	255	54.071	73.6208	-71.4445	102.588	134.14	purple	da	53	Female	danish	unknown
976	64997	2019 9 15	1	Triangle	118	255	33	89.6164	-69.9115	81.8422	107.637	319.495	green	da	43	Male	danish	unknown
977	64997	2019 9 15	2	Circle	255	43	54	55.3403	75.665	48.0657	89.6409	57.5745	red	da	43	Male	danish	unknown
978	64997	2019 9 15	3	Hexagon	61	255	8	88.2208	-81.772	83.1661	116.633	315.484	green	da	43	Male	danish	unknown
979	64997	2019 9 15	4	Square	31	64	255	39.8744	58.7328	-95.2222	111.879	148.334	blue	da	43	Male	danish	unknown
980	64997	2019 9 15	5	Pentagon	46	88	255	45.328	45.6907	-86.2048	97.5649	152.075	blue	da	43	Male	danish	unknown
981	90293	2019 9 15	1	Circle	180	115	255	60.9444	52.1773	-60.41	79.8238	139.182	purple	da	45	Female	danish	Synesthetic
982	90293	2019 9 15	2	Hexagon	255	155	125	73.6677	34.3243	31.5965	46.6529	47.3695	orange	da	45	Female	danish	Synesthetic
983	90293	2019 9 15	3	Square	92	92	255	48.4452	47.9751	-81.0073	94.1477	149.365	blue	da	45	Female	danish	Synesthetic
984	90293	2019 9 15	4	Triangle	255	115	166	66.7334	58.1608	-0.851279	58.1671	90.8386	pink	da	45	Female	danish	Synesthetic
985	90293	2019 9 15	5	Pentagon	127	105	255	53.8499	46.2086	-72.0936	85.6313	147.342	blue	da	45	Female	danish	Synesthetic
986	60592	2019 9 15	1	Hexagon	255	31	225	59.5999	91.6049	-45.2181	102.157	116.272	pink	da	43	Male	danish	Non-synesthetic
987	60592	2019 9 15	2	Square	28	39	255	35.8209	70.255	-101.961	123.822	145.432	blue	da	43	Male	danish	Non-synesthetic
988	60592	2019 9 15	3	Pentagon	52	255	25	88.1203	-82.5664	81.2649	115.85	314.545	green	da	43	Male	danish	Non-synesthetic
989	60592	2019 9 15	4	Triangle	167	51	255	49.2567	77.6694	-79.3818	111.059	135.625	purple	da	43	Male	danish	Non-synesthetic
990	60592	2019 9 15	5	Circle	15	255	95	88.1813	-80.6518	60.8522	101.033	307.035	green	da	43	Male	danish	Non-synesthetic
991	11927	2019 9 15	1	Triangle	181	138	255	65.9199	40.001	-52.4842	65.9899	142.687	purple	da	14	Female	danish	unknown
992	11927	2019 9 15	2	Pentagon	180	168	255	72.8441	23.0071	-41.6017	47.5398	151.056	blue	da	14	Female	danish	unknown
993	11927	2019 9 15	3	Hexagon	255	184	140	80.4258	20.5921	32.4968	38.4718	32.361	pink	da	14	Female	danish	unknown
994	11927	2019 9 15	4	Circle	177	255	138	92.8829	-44.064	48.2628	65.3524	317.604	green	da	14	Female	danish	unknown
995	11927	2019 9 15	5	Square	255	186	232	83.0233	31.8285	-13.042	34.3969	112.282	pink	da	14	Female	danish	unknown
996	64509	2019 9 15	1	Circle	110	255	253	92.5399	-39.1351	-10.8094	40.6005	254.56	blue	da	10	Male	danish	Non-synesthetic
997	64509	2019 9 15	2	Pentagon	255	38	42	54.887	76.365	53.7709	93.3966	54.8495	red	da	10	Male	danish	Non-synesthetic
998	64509	2019 9 15	3	Hexagon	109	89	255	49.0247	52.1103	-80.0107	95.484	146.924	blue	da	10	Male	danish	Non-synesthetic
999	64509	2019 9 15	4	Square	25	0	255	32.7538	79.3314	-107.085	133.269	143.468	blue	da	10	Male	danish	Non-synesthetic
1000	64509	2019 9 15	5	Triangle	255	230	41	90.7877	-8.88621	84.4563	84.9225	353.994	yellow	da	10	Male	danish	Non-synesthetic
1001	36370	2019 9 15	1	Square	69	181	255	70.5447	-7.88574	-45.6133	46.29	189.808	blue	da	44	Female	danish	unknown
1002	36370	2019 9 15	2	Triangle	54	255	54	88.2403	-81.1479	75.3045	110.706	312.861	green	da	44	Female	danish	unknown
1003	36370	2019 9 15	3	Pentagon	167	120	255	60.6648	46.4104	-60.9313	76.5934	142.704	purple	da	44	Female	danish	unknown
1004	36370	2019 9 15	4	Circle	255	125	209	69.8492	59.0771	-20.3595	62.4869	109.015	pink	da	44	Female	danish	unknown
1005	36370	2019 9 15	5	Hexagon	97	255	231	91.6063	-46.8941	-0.831256	46.9015	268.984	blue	da	44	Female	danish	unknown
1006	32803	2019 9 15	1	Pentagon	255	251	38	96.1612	-19.1874	89.4634	91.4979	347.895	yellow	da	14	Female	danish	Synesthetic
1007	32803	2019 9 15	2	Circle	57	255	18	88.1747	-82.1321	82.2193	116.214	315.03	green	da	14	Female	danish	Synesthetic
1008	32803	2019 9 15	3	Hexagon	71	93	255	47.4765	44.8487	-82.6402	94.0256	151.511	blue	da	14	Female	danish	Synesthetic
1009	32803	2019 9 15	4	Triangle	54	255	54	88.2403	-81.1479	75.3045	110.706	312.861	green	da	14	Female	danish	Synesthetic
1010	32803	2019 9 15	5	Square	72	69	255	42.5389	58.5517	-90.7597	108.008	147.173	blue	da	14	Female	danish	Synesthetic
1011	53833	2019 9 15	1	Hexagon	109	77	255	46.6808	58.5281	-83.8484	102.255	145.084	blue	da	46	Female	danish	unknown
1012	53833	2019 9 15	2	Circle	255	30	18	54.2801	77.3586	63.1187	99.8415	50.7882	red	da	46	Female	danish	unknown
1013	53833	2019 9 15	3	Triangle	255	94	0	61.0211	58.4253	70.6437	91.6736	39.5922	orange	da	46	Female	danish	unknown
1014	53833	2019 9 15	4	Square	82	255	66	88.7819	-76.2635	72.4186	105.169	313.519	green	da	46	Female	danish	unknown
1015	53833	2019 9 15	5	Pentagon	46	18	255	34.4597	76.8261	-104.215	129.472	143.603	blue	da	46	Female	danish	unknown
1016	96564	2019 9 15	1	Square	255	110	61	63.9622	52.5741	53.3156	74.8771	44.5988	orange	da	42	Female	danish	unknown
1017	96564	2019 9 15	2	Triangle	194	255	41	93.0794	-45.0774	84.6152	95.8734	331.954	green	da	42	Female	danish	unknown
1018	96564	2019 9 15	3	Pentagon	255	179	171	79.8662	26.6499	15.2086	30.6842	60.2873	pink	da	42	Female	danish	unknown
1019	96564	2019 9 15	4	Circle	255	191	107	81.6135	14.1117	50.7352	52.6611	15.5436	yellow	da	42	Female	danish	unknown
1020	96564	2019 9 15	5	Hexagon	110	255	231	91.9529	-44.637	-0.283239	44.6379	269.636	blue	da	42	Female	danish	unknown
1021	88808	2019 9 17	1	Square	97	160	255	65.6705	8.20206	-53.2389	53.867	171.242	blue	da	67	Female	danish	Non-synesthetic
1022	88808	2019 9 17	2	Triangle	69	255	115	88.9311	-73.5616	53.2404	90.8067	305.895	green	da	67	Female	danish	Non-synesthetic
1023	88808	2019 9 17	3	Hexagon	69	112	255	51.9171	33.04	-75.3946	82.3164	156.336	blue	da	67	Female	danish	Non-synesthetic
1024	88808	2019 9 17	4	Circle	227	155	32	69.3853	17.7626	68.0041	70.2856	14.6385	orange	da	67	Female	danish	Non-synesthetic
1025	88808	2019 9 17	5	Pentagon	7	255	3	87.7597	-85.9407	82.9806	119.464	313.996	green	da	67	Female	danish	Non-synesthetic
1026	79514	2019 9 17	1	Triangle	130	53	112	34.929	40.7341	-18.2861	44.6503	114.176	purple	da	73	Female	danish	Non-synesthetic
1027	79514	2019 9 17	2	Pentagon	43	36	255	35.9707	71.7437	-101.698	124.458	144.799	blue	da	73	Female	danish	Non-synesthetic
1028	79514	2019 9 17	3	Hexagon	245	59	56	54.8992	68.9033	45.9437	82.816	56.3052	red	da	73	Female	danish	Non-synesthetic
1029	79514	2019 9 17	4	Square	240	233	34	90.2852	-16.7855	84.9779	86.6198	348.826	yellow	da	73	Female	danish	Non-synesthetic
1030	79514	2019 9 17	5	Circle	52	153	145	57.6121	-30.6096	-4.32984	30.9143	261.949	green	da	73	Female	danish	Non-synesthetic
1031	17512	2019 9 17	1	Square	255	31	61	54.6412	78.0878	43.5046	89.3888	60.8768	red	da	70	Female	danish	Synesthetic
1032	17512	2019 9 17	2	Pentagon	255	28	198	58.2014	88.7125	-32.0555	94.3264	109.867	pink	da	70	Female	danish	Synesthetic
1033	17512	2019 9 17	3	Circle	50	36	255	36.2858	71.9765	-101.165	124.157	144.569	blue	da	70	Female	danish	Synesthetic
1034	17512	2019 9 17	4	Hexagon	71	255	105	88.8633	-74.4965	57.5754	94.1523	307.699	green	da	70	Female	danish	Synesthetic
1035	17512	2019 9 17	5	Triangle	255	59	72	56.9414	72.3247	39.907	82.6041	61.1111	red	da	70	Female	danish	Synesthetic
1036	52237	2019 9 17	1	Triangle	25	68	255	40.5052	56.3533	-94.1815	109.754	149.106	blue	da	68	Male	danish	Non-synesthetic
1037	52237	2019 9 17	2	Pentagon	255	60	25	56.653	70.7868	62.3098	94.3042	48.6443	red	da	68	Male	danish	Non-synesthetic
1038	52237	2019 9 17	3	Circle	255	74	192	61.6274	77.4735	-23.3292	80.9097	106.758	pink	da	68	Male	danish	Non-synesthetic
1039	52237	2019 9 17	4	Hexagon	255	18	49	53.9437	79.4054	49.3365	93.4843	58.1463	red	da	68	Male	danish	Non-synesthetic
1040	52237	2019 9 17	5	Square	255	75	25	58.3859	65.9758	63.4954	91.5668	46.0975	red	da	68	Male	danish	Non-synesthetic
1041	59506	2019 9 17	1	Hexagon	107	147	255	62.6849	17.6499	-57.9568	60.5848	163.063	blue	da	59	Male	danish	unknown
1042	59506	2019 9 17	2	Square	132	255	105	90.5247	-61.4743	59.919	85.8451	314.266	green	da	59	Male	danish	unknown
1043	59506	2019 9 17	3	Pentagon	255	72	36	58.0646	67.1971	59.1575	89.5269	48.6407	red	da	59	Male	danish	unknown
1044	59506	2019 9 17	4	Triangle	255	105	245	67.9912	73.3947	-43.1549	85.1418	120.455	pink	da	59	Male	danish	unknown
1045	59506	2019 9 17	5	Circle	99	255	250	92.1622	-41.7448	-9.849	42.8909	256.725	blue	da	59	Male	danish	unknown
1046	70653	2019 9 17	1	Pentagon	255	253	115	97.1263	-16.5885	65.0002	67.0835	345.683	yellow	da	72	Female	danish	unknown
1047	70653	2019 9 17	2	Hexagon	177	255	117	92.6408	-46.3827	57.6429	73.9869	321.178	green	da	72	Female	danish	unknown
1048	70653	2019 9 17	3	Circle	255	107	169	65.4718	62.0784	-4.41102	62.2349	94.0644	pink	da	72	Female	danish	unknown
1049	70653	2019 9 17	4	Triangle	61	74	255	42.9243	54.9391	-90.143	105.565	148.639	blue	da	72	Female	danish	unknown
1050	70653	2019 9 17	5	Square	46	116	255	52.1618	28.3237	-75.0309	80.1989	159.319	blue	da	72	Female	danish	unknown
1051	49709	2019 9 17	1	Square	66	139	255	58.8261	16.0917	-64.2307	66.2158	165.935	blue	da	49	Male	danish	Non-synesthetic
1052	49709	2019 9 17	2	Pentagon	255	222	77	88.9423	-3.60762	71.7979	71.8885	357.123	yellow	da	49	Male	danish	Non-synesthetic
1053	49709	2019 9 17	3	Triangle	84	255	115	89.2232	-71.1818	53.6594	89.1413	307.01	green	da	49	Male	danish	Non-synesthetic
1054	49709	2019 9 17	4	Circle	255	23	35	54.0284	78.5534	56.3533	96.6764	54.3448	red	da	49	Male	danish	Non-synesthetic
1055	49709	2019 9 17	5	Hexagon	255	237	71	92.7011	-11.3475	77.6187	78.4438	351.683	yellow	da	49	Male	danish	Non-synesthetic
1056	53592	2019 9 17	1	Square	59	75	255	43.0324	54.2269	-89.9678	105.046	148.921	blue	da	58	Female	danish	unknown
1057	53592	2019 9 17	2	Circle	255	8	0	53.4287	79.5478	67.2682	104.177	49.7811	red	da	58	Female	danish	unknown
1058	53592	2019 9 17	3	Pentagon	200	0	255	51.2684	90.484	-75.8967	118.1	129.989	purple	da	58	Female	danish	unknown
1059	53592	2019 9 17	4	Triangle	13	69	255	40.5065	55.4971	-94.1854	109.32	149.492	blue	da	58	Female	danish	unknown
1060	53592	2019 9 17	5	Hexagon	8	45	255	36.2635	67.5011	-101.234	121.675	146.305	blue	da	58	Female	danish	unknown
1061	27660	2019 9 17	1	Circle	255	46	130	56.9117	79.0002	5.78846	79.2119	85.8093	pink	da	58	Male	danish	Non-synesthetic
1062	27660	2019 9 17	2	Hexagon	233	255	69	95.6949	-28.9656	80.5221	85.5734	340.215	yellow	da	58	Male	danish	Non-synesthetic
1063	27660	2019 9 17	3	Triangle	64	255	77	88.515	-78.2803	68.2974	103.886	311.104	green	da	58	Male	danish	Non-synesthetic
1064	27660	2019 9 17	4	Pentagon	241	255	48	96.1772	-26.5263	86.9349	90.8918	343.032	yellow	da	58	Male	danish	Non-synesthetic
1065	27660	2019 9 17	5	Square	92	92	255	48.4452	47.9751	-81.0073	94.1477	149.365	blue	da	58	Male	danish	Non-synesthetic
1066	60670	2019 9 17	1	Triangle	114	79	255	47.4791	58.2018	-82.5233	100.983	144.806	blue	da	41	Female	danish	unknown
1067	60670	2019 9 17	2	Hexagon	255	48	135	57.2016	78.9478	3.23772	79.0142	87.6516	pink	da	41	Female	danish	unknown
1068	60670	2019 9 17	3	Pentagon	255	69	115	58.7521	71.6802	17.2488	73.7263	76.4699	pink	da	41	Female	danish	unknown
1069	60670	2019 9 17	4	Circle	84	232	255	85.4091	-31.9927	-22.6375	39.1917	234.717	blue	da	41	Female	danish	unknown
1070	60670	2019 9 17	5	Square	15	31	255	34.598	72.8711	-104.009	126.996	144.984	blue	da	41	Female	danish	unknown
1071	55657	2019 9 17	1	Hexagon	33	100	255	47.8219	37.5089	-82.1255	90.2857	155.453	blue	da	70	Female	danish	unknown
1072	55657	2019 9 17	2	Pentagon	255	131	15	67.6752	41.4663	72.2084	83.2677	29.867	orange	da	70	Female	danish	unknown
1073	55657	2019 9 17	3	Triangle	46	81	255	43.7749	49.8689	-88.7612	101.811	150.671	blue	da	70	Female	danish	unknown
1074	55657	2019 9 17	4	Circle	255	203	48	84.0644	4.94624	77.0089	77.1676	3.67503	yellow	da	70	Female	danish	unknown
1075	55657	2019 9 17	5	Square	255	50	36	55.7616	73.6383	57.2959	93.3029	52.1145	red	da	70	Female	danish	unknown
1076	15090	2019 9 17	1	Pentagon	255	240	36	93.3247	-13.9152	87.5554	88.6543	350.969	yellow	da	71	Male	danish	unknown
1077	15090	2019 9 17	2	Square	255	84	229	64.3731	79.008	-39.9582	88.5377	116.828	pink	da	71	Male	danish	unknown
1078	15090	2019 9 17	3	Hexagon	95	87	255	47.5815	51.2295	-82.4132	97.0381	148.134	blue	da	71	Male	danish	unknown
1079	15090	2019 9 17	4	Triangle	84	255	84	88.9416	-74.5007	66.2758	99.7138	311.656	green	da	71	Male	danish	unknown
1080	15090	2019 9 17	5	Circle	64	233	255	85.2923	-34.8826	-22.8525	41.7017	236.77	blue	da	71	Male	danish	unknown
1081	34519	2019 9 17	1	Circle	255	54	43	56.1676	72.7714	54.4247	90.8721	53.2077	red	da	63	Female	danish	unknown
1082	34519	2019 9 17	2	Hexagon	30	54	150	27.0614	27.4845	-55.0948	61.5698	153.487	blue	da	63	Female	danish	unknown
1083	34519	2019 9 17	3	Triangle	28	158	154	59.0033	-33.3376	-7.43445	34.1565	257.428	blue	da	63	Female	danish	unknown
1084	34519	2019 9 17	4	Pentagon	37	189	26	67.1724	-65.4023	62.9655	90.7861	313.912	green	da	63	Female	danish	unknown
1085	34519	2019 9 17	5	Square	39	33	207	29.4693	59.2214	-85.1308	103.704	145.176	blue	da	63	Female	danish	unknown
1086	50653	2019 9 17	1	Triangle	255	235	15	92.0045	-11.7818	89.5604	90.332	352.506	yellow	da	62	Female	danish	unknown
1087	50653	2019 9 17	2	Square	101	87	255	48.0084	52.0506	-81.6973	96.8696	147.498	blue	da	62	Female	danish	unknown
1088	50653	2019 9 17	3	Hexagon	204	64	255	55.8122	79.5329	-68.5017	104.966	130.738	purple	da	62	Female	danish	unknown
1089	50653	2019 9 17	4	Circle	255	69	56	57.855	68.7044	49.5705	84.7202	54.1894	red	da	62	Female	danish	unknown
1090	50653	2019 9 17	5	Pentagon	139	23	255	43.2431	81.245	-89.3898	120.794	137.733	purple	da	62	Female	danish	unknown
1091	65206	2019 9 17	1	Hexagon	119	255	82	89.8814	-67.0085	68.31	95.6891	315.551	green	da	73	Female	danish	Synesthetic
1092	65206	2019 9 17	2	Square	255	82	59	59.5413	64.2387	49.7615	81.2577	52.2374	orange	da	73	Female	danish	Synesthetic
1093	65206	2019 9 17	3	Pentagon	255	97	218	65.6523	72.5642	-31.8212	79.2348	113.679	pink	da	73	Female	danish	Synesthetic
1094	65206	2019 9 17	4	Circle	234	255	97	95.9455	-27.0452	70.7543	75.747	339.081	yellow	da	73	Female	danish	Synesthetic
1095	65206	2019 9 17	5	Triangle	95	255	92	89.2623	-71.6477	63.5772	95.7886	311.585	green	da	73	Female	danish	Synesthetic
1096	15733	2019 9 17	1	Hexagon	100	94	255	49.4143	47.9485	-79.4014	92.7558	148.873	blue	da	63	Female	danish	Non-synesthetic
1097	15733	2019 9 17	2	Square	54	64	255	40.6845	59.842	-93.8554	111.31	147.479	blue	da	63	Female	danish	Non-synesthetic
1098	15733	2019 9 17	3	Circle	64	102	255	49.2648	38.6581	-79.7269	88.6049	154.132	blue	da	63	Female	danish	Non-synesthetic
1099	15733	2019 9 17	4	Pentagon	67	54	255	39.6635	65.5606	-95.5262	115.86	145.538	blue	da	63	Female	danish	Non-synesthetic
1100	15733	2019 9 17	5	Triangle	51	61	255	40.013	61.2088	-94.9716	112.987	147.198	blue	da	63	Female	danish	Non-synesthetic
1101	22507	2019 9 17	1	Circle	255	77	61	58.8923	66.1381	48.0522	81.7512	54	red	da	63	Female	danish	unknown
1102	22507	2019 9 17	2	Square	59	164	245	65.0177	-3.00187	-48.898	48.9901	183.513	blue	da	63	Female	danish	unknown
1103	22507	2019 9 17	3	Hexagon	31	181	36	64.5351	-63.1946	57.9377	85.7341	312.515	green	da	63	Female	danish	unknown
1104	22507	2019 9 17	4	Triangle	230	122	64	62.6062	37.4966	49.314	61.9505	37.248	orange	da	63	Female	danish	unknown
1105	22507	2019 9 17	5	Pentagon	217	35	211	52.5757	82.1265	-48.8147	95.5387	120.727	pink	da	63	Female	danish	unknown
1106	72528	2019 9 17	1	Circle	255	23	31	54.0046	78.4861	58.1051	97.6538	53.4866	red	da	71	Female	danish	unknown
1107	72528	2019 9 17	2	Pentagon	33	48	255	37.2154	66.6635	-99.6357	119.88	146.215	blue	da	71	Female	danish	unknown
1108	72528	2019 9 17	3	Triangle	40	138	21	50.312	-49.0136	49.0701	69.3557	315.033	green	da	71	Female	danish	unknown
1109	72528	2019 9 17	4	Hexagon	255	18	148	55.9245	84.8219	-6.34728	85.059	94.2795	pink	da	71	Female	danish	unknown
1110	72528	2019 9 17	5	Square	255	226	41	89.774	-6.89663	83.6213	83.9052	355.285	yellow	da	71	Female	danish	unknown
1111	80686	2019 9 17	1	Pentagon	110	110	110	46.4355	-8.97061e-06	3.58824e-06	9.66164e-06	291.801	grey	da	64	Female	danish	unknown
1112	80686	2019 9 17	2	Square	32	94	133	37.8513	-5.66183	-27.3784	27.9577	191.684	blue	da	64	Female	danish	unknown
1113	80686	2019 9 17	3	Circle	255	176	79	77.8042	20.2098	59.5085	62.8466	18.7581	orange	da	64	Female	danish	unknown
1114	80686	2019 9 17	4	Triangle	133	20	150	33.3283	60.1221	-44.3952	74.7369	126.443	purple	da	64	Female	danish	unknown
1115	80686	2019 9 17	5	Hexagon	176	86	79	47.5629	35.9897	21.2646	41.8024	59.4232	red	da	64	Female	danish	unknown
1116	77532	2019 9 17	1	Pentagon	38	89	255	45.3231	44.5913	-86.2213	97.0696	152.653	blue	da	67	Male	danish	unknown
1117	77532	2019 9 17	2	Triangle	31	255	38	87.9428	-84.0273	78.7796	115.182	313.154	green	da	67	Male	danish	unknown
1118	77532	2019 9 17	3	Square	82	110	255	52.0211	35.8927	-75.199	83.3257	154.485	blue	da	67	Male	danish	unknown
1119	77532	2019 9 17	4	Hexagon	255	36	72	55.0689	77.6415	37.7246	86.3212	64.0857	red	da	67	Male	danish	unknown
1120	77532	2019 9 17	5	Circle	249	255	66	96.8428	-22.6902	82.9358	85.9837	344.699	yellow	da	67	Male	danish	unknown
1121	90306	2019 9 17	1	Square	69	255	66	88.5307	-78.3988	72.0861	106.502	312.598	green	da	78	Female	danish	Synesthetic
1122	90306	2019 9 17	2	Hexagon	255	66	73	57.6979	70.2828	40.2217	80.9782	60.2182	red	da	78	Female	danish	Synesthetic
1123	90306	2019 9 17	3	Circle	255	20	243	60.1017	95.2626	-54.5128	109.757	119.78	pink	da	78	Female	danish	Synesthetic
1124	90306	2019 9 17	4	Pentagon	255	59	114	57.6645	74.6046	16.3439	76.3738	77.6432	red	da	78	Female	danish	Synesthetic
1125	90306	2019 9 17	5	Triangle	255	236	66	92.419	-11.0617	79.0064	79.777	352.03	yellow	da	78	Female	danish	Synesthetic
1126	43210	2019 9 17	1	Circle	255	46	116	56.5669	77.9859	13.6365	79.1692	80.0816	pink	da	55	Female	danish	Non-synesthetic
1127	43210	2019 9 17	2	Pentagon	36	255	134	88.7383	-74.323	44.0925	86.4179	300.679	green	da	55	Female	danish	Non-synesthetic
1128	43210	2019 9 17	3	Square	255	207	48	85.0491	2.89487	77.858	77.9118	2.12936	yellow	da	55	Female	danish	Non-synesthetic
1129	43210	2019 9 17	4	Hexagon	137	69	255	47.999	66.417	-81.5843	105.201	140.851	purple	da	55	Female	danish	Non-synesthetic
1130	43210	2019 9 17	5	Triangle	255	84	232	64.5089	79.4431	-41.4175	89.5914	117.535	pink	da	55	Female	danish	Non-synesthetic
1131	24685	2019 9 17	1	Circle	255	0	8	53.2598	80.1445	65.2377	103.34	50.8544	red	da	22	Female	danish	unknown
1132	24685	2019 9 17	2	Hexagon	0	255	229	90.4	-55.2745	-1.69713	55.3006	268.241	blue	da	22	Female	danish	unknown
1133	24685	2019 9 17	3	Pentagon	0	255	234	90.53	-53.9357	-4.10027	54.0913	265.653	blue	da	22	Female	danish	unknown
1134	24685	2019 9 17	4	Triangle	0	17	255	33.1751	76.4627	-106.391	131.018	144.295	blue	da	22	Female	danish	unknown
1135	24685	2019 9 17	5	Square	0	117	2	42.3476	-48.382	46.3084	66.9723	313.745	green	da	22	Female	danish	unknown
1136	6867	2019 9 17	1	Triangle	155	255	105	91.4626	-54.719	61.2368	82.1226	318.217	green	da	55	Female	danish	unknown
1137	6867	2019 9 17	2	Hexagon	98	105	168	46.3467	13.8275	-34.7008	37.3543	158.274	blue	da	55	Female	danish	unknown
1138	6867	2019 9 17	3	Square	176	70	184	48.3516	58.2425	-40.3272	70.8412	124.699	purple	da	55	Female	danish	unknown
1139	6867	2019 9 17	4	Pentagon	98	217	187	79.5036	-40.695	4.67843	40.963	276.558	green	da	55	Female	danish	unknown
1140	6867	2019 9 17	5	Circle	255	57	54	56.545	72.2532	49.2815	87.4596	55.7034	red	da	55	Female	danish	unknown
1141	49456	2019 9 17	1	Triangle	64	255	67	88.4528	-79.0476	71.658	106.693	312.193	green	da	53	Female	danish	Non-synesthetic
1142	49456	2019 9 17	2	Hexagon	94	255	113	89.434	-69.5697	54.8603	88.598	308.258	green	da	53	Female	danish	Non-synesthetic
1143	49456	2019 9 17	3	Circle	31	255	42	87.9559	-83.8588	77.9395	114.485	312.905	green	da	53	Female	danish	Non-synesthetic
1144	49456	2019 9 17	4	Pentagon	38	255	23	87.9634	-83.9865	81.347	116.923	314.085	green	da	53	Female	danish	Non-synesthetic
1145	49456	2019 9 17	5	Square	25	255	94	88.223	-80.3196	61.3219	101.053	307.361	green	da	53	Female	danish	Non-synesthetic
1146	40588	2019 9 18	1	Hexagon	34	49	122	23.4765	20.4989	-43.4862	48.0755	154.761	blue	da	18	Male	danish	Synesthetic
1147	40588	2019 9 18	2	Pentagon	117	225	255	84.4051	-23.0457	-24.0721	33.3252	223.752	blue	da	18	Male	danish	Synesthetic
1148	40588	2019 9 18	3	Square	255	241	133	94.2553	-9.2685	53.4746	54.2718	350.167	yellow	da	18	Male	danish	Synesthetic
1149	40588	2019 9 18	4	Circle	255	119	61	65.5902	48.3728	54.9724	73.225	41.3461	orange	da	18	Male	danish	Synesthetic
1150	40588	2019 9 18	5	Triangle	255	71	218	62.367	81.7498	-36.9298	89.7042	114.311	pink	da	18	Male	danish	Synesthetic
1151	17548	2019 9 18	1	Hexagon	64	255	198	90.1748	-59.3069	14.0699	60.953	283.346	green	en	43	Female	danish	unknown
1152	17548	2019 9 18	2	Circle	255	241	92	93.8599	-12.2573	71.0175	72.0675	350.207	yellow	en	43	Female	danish	unknown
1153	17548	2019 9 18	3	Pentagon	38	244	255	88.1256	-42.0085	-18.5989	45.9417	246.119	blue	en	43	Female	danish	unknown
1154	17548	2019 9 18	4	Triangle	59	255	127	88.9117	-73.2174	47.6723	87.3695	303.068	green	en	43	Female	danish	unknown
1155	17548	2019 9 18	5	Square	255	79	246	64.5721	83.2158	-49.0876	96.615	120.536	pink	en	43	Female	danish	unknown
1156	2471	2019 9 18	1	Hexagon	31	105	255	49.0213	34.2663	-80.1649	87.1814	156.856	blue	da	75	Female	danish	unknown
1157	2471	2019 9 18	2	Square	255	43	28	55.1534	75.1043	60.1656	96.2318	51.302	red	da	75	Female	danish	unknown
1158	2471	2019 9 18	3	Triangle	255	251	36	96.156	-19.2288	89.8309	91.8659	347.918	yellow	da	75	Female	danish	unknown
1159	2471	2019 9 18	4	Circle	255	79	31	58.9352	64.637	61.7977	89.4253	46.2864	red	da	75	Female	danish	unknown
1160	2471	2019 9 18	5	Pentagon	255	48	210	59.9182	86.7068	-36.2304	93.9718	112.678	pink	da	75	Female	danish	unknown
1161	71887	2019 9 18	1	Hexagon	51	119	255	53.0744	26.8637	-73.5422	78.2951	159.934	blue	da	77	Male	danish	unknown
1162	71887	2019 9 18	2	Pentagon	255	122	69	66.2247	47.2598	51.8075	70.125	42.3717	orange	da	77	Male	danish	unknown
1163	71887	2019 9 18	3	Circle	255	20	40	53.9428	78.9934	53.9215	95.6425	55.6823	red	da	77	Male	danish	unknown
1164	71887	2019 9 18	4	Triangle	89	122	255	55.3394	29.5858	-69.802	75.8132	157.03	blue	da	77	Male	danish	unknown
1165	71887	2019 9 18	5	Square	0	20	26	5.19243	-4.49925	-6.23372	7.68782	215.82	blue	da	77	Male	danish	unknown
1166	34540	2019 9 18	1	Square	251	255	0	96.8332	-23.192	94.1158	96.9311	346.157	yellow	da	22	Female	danish	Non-synesthetic
1167	34540	2019 9 18	2	Triangle	255	0	30	53.3423	80.3701	58.0474	99.1406	54.1612	red	da	22	Female	danish	Non-synesthetic
1168	34540	2019 9 18	3	Hexagon	55	0	255	34.0453	79.7847	-104.895	131.79	142.743	blue	da	22	Female	danish	Non-synesthetic
1169	34540	2019 9 18	4	Circle	232	255	247	98.1893	-8.92225	1.26889	9.01203	278.094	green	da	22	Female	danish	Non-synesthetic
1170	34540	2019 9 18	5	Pentagon	160	145	255	65.7043	30.6716	-52.9418	61.1848	149.914	blue	da	22	Female	danish	Non-synesthetic
1171	70240	2019 9 18	1	Pentagon	87	227	255	84.0588	-29.1679	-24.6827	38.21	229.761	blue	da	24	Female	danish	Non-synesthetic
1172	70240	2019 9 18	2	Circle	255	255	25	97.1678	-21.323	92.339	94.769	346.997	yellow	da	24	Female	danish	Non-synesthetic
1173	70240	2019 9 18	3	Square	23	23	255	34.0088	75.2696	-104.988	129.182	144.362	blue	da	24	Female	danish	Non-synesthetic
1174	70240	2019 9 18	4	Hexagon	18	255	212	90.0427	-59.2222	6.59874	59.5887	276.358	green	da	24	Female	danish	Non-synesthetic
1175	70240	2019 9 18	5	Triangle	255	37	25	54.7209	76.2559	61.009	97.6579	51.3383	red	da	24	Female	danish	Non-synesthetic
1176	73677	2019 9 18	1	Triangle	255	73	64	58.4168	67.6417	45.9589	81.7779	55.806	red	da	29	Female	danish	unknown
1177	73677	2019 9 18	2	Hexagon	112	198	255	76.7086	-10.1408	-35.8989	37.3037	195.774	blue	da	29	Female	danish	unknown
1178	73677	2019 9 18	3	Pentagon	38	143	255	59.2265	11.0539	-63.6248	64.5779	170.144	blue	da	29	Female	danish	unknown
1179	73677	2019 9 18	4	Circle	210	128	255	66.795	52.9648	-50.9077	73.4633	133.865	pink	da	29	Female	danish	unknown
1180	73677	2019 9 18	5	Square	255	119	82	65.8024	49.3134	44.7501	66.5912	47.7775	orange	da	29	Female	danish	unknown
1181	53448	2019 9 18	1	Pentagon	0	255	89	88.0822	-81.7143	63.1466	103.27	307.696	green	da	58	Female	danish	unknown
1182	53448	2019 9 18	2	Circle	255	226	5	89.7047	-7.40943	88.7009	89.0098	355.225	yellow	da	58	Female	danish	unknown
1183	53448	2019 9 18	3	Square	255	28	51	54.3824	78.2444	48.7042	92.1644	58.0993	red	da	58	Female	danish	unknown
1184	53448	2019 9 18	4	Hexagon	156	43	255	46.9948	78.5374	-83.1411	114.37	136.631	purple	da	58	Female	danish	unknown
1185	53448	2019 9 18	5	Triangle	85	51	255	40.4379	68.1952	-94.2057	116.298	144.099	blue	da	58	Female	danish	unknown
1186	54024	2019 9 18	1	Triangle	36	127	255	54.8351	20.7436	-70.705	73.6851	163.649	blue	da	44	Female	danish	Non-synesthetic
1187	54024	2019 9 18	2	Circle	171	138	255	65.0055	37.4182	-53.9914	65.6902	145.276	purple	da	44	Female	danish	Non-synesthetic
1188	54024	2019 9 18	3	Square	255	212	212	88.4968	15.0191	5.64543	16.0451	69.3996	pink	da	44	Female	danish	Non-synesthetic
1189	54024	2019 9 18	4	Pentagon	80	74	255	43.9748	56.6418	-88.375	104.969	147.343	blue	da	44	Female	danish	Non-synesthetic
1190	54024	2019 9 18	5	Hexagon	84	255	147	89.6297	-66.5318	39.0985	77.1698	300.441	green	da	44	Female	danish	Non-synesthetic
1191	2947	2019 9 18	1	Hexagon	255	38	0	54.7135	75.8529	67.7419	101.699	48.233	red	da	19	Male	danish	Synesthetic
1192	2947	2019 9 18	2	Square	255	238	0	92.7565	-13.3688	91.2922	92.2658	351.669	yellow	da	19	Male	danish	Synesthetic
1193	2947	2019 9 18	3	Pentagon	4	0	255	32.3545	79.2052	-107.763	133.739	143.684	blue	da	19	Male	danish	Synesthetic
1194	2947	2019 9 18	4	Triangle	55	255	0	88.1261	-82.6436	83.6569	117.594	315.349	green	da	19	Male	danish	Synesthetic
1195	2947	2019 9 18	5	Circle	0	221	255	81.2514	-32.6953	-29.0675	43.7482	228.362	blue	da	19	Male	danish	Synesthetic
1196	79378	2019 9 18	1	Pentagon	54	255	191	89.8872	-61.9225	17.2397	64.2775	285.558	green	da	39	Female	danish	unknown
1197	79378	2019 9 18	2	Triangle	119	255	41	89.6726	-69.3813	80.3365	106.149	319.185	green	da	39	Female	danish	unknown
1198	79378	2019 9 18	3	Square	255	61	223	61.5941	85.2794	-40.953	94.603	115.651	pink	da	39	Female	danish	unknown
1199	79378	2019 9 18	4	Hexagon	143	255	38	90.5498	-62.658	82.0638	103.25	322.637	green	da	39	Female	danish	unknown
1200	79378	2019 9 18	5	Circle	255	31	94	55.129	79.4806	24.8312	83.2691	72.6503	red	da	39	Female	danish	unknown
1201	11450	2019 9 18	1	Circle	255	51	82	56.331	74.8767	33.4436	82.0061	65.9321	red	da	48	Female	danish	Synesthetic
1202	11450	2019 9 18	2	Hexagon	53	38	255	36.6698	71.3837	-100.522	123.289	144.62	blue	da	48	Female	danish	Synesthetic
1203	11450	2019 9 18	3	Pentagon	51	255	88	88.4113	-78.8721	63.9965	101.57	309.056	green	da	48	Female	danish	Synesthetic
1204	11450	2019 9 18	4	Square	216	41	255	55.4893	87.6906	-68.9348	111.542	128.171	pink	da	48	Female	danish	Synesthetic
1205	11450	2019 9 18	5	Triangle	142	255	61	90.5992	-61.9818	76.3583	98.348	320.933	green	da	48	Female	danish	Synesthetic
1206	22585	2019 9 18	1	Pentagon	25	84	36	31.0536	-30.5177	22.4329	37.8756	306.319	green	da	47	Female	danish	unknown
1207	22585	2019 9 18	2	Square	34	138	36	50.2672	-49.0739	43.9137	65.8533	311.824	green	da	47	Female	danish	unknown
1208	22585	2019 9 18	3	Hexagon	19	135	112	50.2571	-35.7683	3.86781	35.9768	276.172	green	da	47	Female	danish	unknown
1209	22585	2019 9 18	4	Circle	14	99	40	36.3089	-37.8035	26.5228	46.1797	305.053	green	da	47	Female	danish	unknown
1210	22585	2019 9 18	5	Triangle	21	97	28	35.5809	-37.6032	31.7652	49.2243	310.189	green	da	47	Female	danish	unknown
1211	37634	2019 9 18	1	Pentagon	48	66	255	40.8035	58.4372	-93.6663	110.401	148.04	blue	da	69	Female	danish	unknown
1212	37634	2019 9 18	2	Circle	129	255	56	90.0768	-66.0182	77.128	101.524	319.438	green	da	69	Female	danish	unknown
1213	37634	2019 9 18	3	Square	87	244	255	88.8948	-37.1923	-17.3643	41.0461	244.973	blue	da	69	Female	danish	unknown
1214	37634	2019 9 18	4	Hexagon	255	153	28	72.3167	30.4684	72.7893	78.9088	22.7134	orange	da	69	Female	danish	unknown
1215	37634	2019 9 18	5	Triangle	255	56	255	62.7709	91.0579	-56.9177	107.383	122.008	pink	da	69	Female	danish	unknown
1216	68245	2019 9 18	1	Pentagon	255	64	70	57.4398	70.777	41.5992	82.0968	59.5551	red	da	66	Female	danish	unknown
1217	68245	2019 9 18	2	Triangle	84	138	255	59.2314	19.1151	-63.5437	66.3565	163.258	blue	da	66	Female	danish	unknown
1218	68245	2019 9 18	3	Hexagon	46	95	255	46.9514	41.4166	-83.5391	93.2423	153.629	blue	da	66	Female	danish	unknown
1219	68245	2019 9 18	4	Square	173	57	104	42.4793	51.1466	-1.19097	51.1604	91.3339	pink	da	66	Female	danish	unknown
1220	68245	2019 9 18	5	Circle	255	148	176	73.2716	43.3353	3.066	43.4436	85.953	pink	da	66	Female	danish	unknown
1221	66233	2019 9 18	1	Hexagon	51	255	197	89.9749	-60.8472	14.2764	62.4996	283.204	green	da	43	Female	danish	Synesthetic
1222	66233	2019 9 18	2	Circle	255	37	8	54.6661	76.0945	65.8815	100.652	49.1145	red	da	43	Female	danish	Synesthetic
1223	66233	2019 9 18	3	Pentagon	129	255	125	90.6264	-60.0123	51.0993	78.8201	310.414	green	da	43	Female	danish	Synesthetic
1224	66233	2019 9 18	4	Square	54	104	255	49.377	36.4776	-79.559	87.5228	155.369	blue	da	43	Female	danish	Synesthetic
1225	66233	2019 9 18	5	Triangle	255	227	66	90.1349	-6.5993	76.8687	77.1515	355.093	yellow	da	43	Female	danish	Synesthetic
1226	92307	2019 9 18	1	Hexagon	255	151	41	71.9328	31.7751	68.7972	75.7807	24.7906	orange	da	16	Female	danish	unknown
1227	92307	2019 9 18	2	Circle	110	99	255	51.2173	46.6317	-76.4306	89.533	148.612	blue	da	16	Female	danish	unknown
1228	92307	2019 9 18	3	Pentagon	77	148	255	61.632	12.1024	-59.7142	60.9282	168.543	blue	da	16	Female	danish	unknown
1229	92307	2019 9 18	4	Triangle	255	250	97	96.2024	-16.343	71.4965	73.3406	347.124	yellow	da	16	Female	danish	unknown
1230	92307	2019 9 18	5	Square	122	255	117	90.2931	-62.7877	54.289	83.0035	310.848	green	da	16	Female	danish	unknown
1231	51628	2019 9 18	1	Hexagon	237	140	50	67.2739	30.4201	60.533	67.7468	26.6812	orange	da	15	Female	danish	unknown
1232	51628	2019 9 18	2	Triangle	245	212	69	85.4698	-3.09325	71.0427	71.11	357.507	yellow	da	15	Female	danish	unknown
1233	51628	2019 9 18	3	Circle	240	66	50	54.7183	65.0144	48.6056	81.175	53.2177	red	da	15	Female	danish	unknown
1234	51628	2019 9 18	4	Pentagon	255	117	184	67.6122	59.405	-9.73256	60.197	99.3043	pink	da	15	Female	danish	unknown
1235	51628	2019 9 18	5	Square	255	149	36	71.4789	32.6872	69.9789	77.2367	25.0373	orange	da	15	Female	danish	unknown
1236	64002	2019 9 18	1	Triangle	15	255	47	87.8828	-84.448	76.6716	114.061	312.237	green	da	31	Female	danish	unknown
1237	64002	2019 9 18	2	Circle	255	0	8	53.2598	80.1445	65.2377	103.34	50.8544	red	da	31	Female	danish	unknown
1238	64002	2019 9 18	3	Pentagon	56	66	255	41.144	58.9206	-93.092	110.171	147.669	blue	da	31	Female	danish	unknown
1239	64002	2019 9 18	4	Hexagon	232	59	255	59.4406	86.0858	-62.4462	106.35	125.957	pink	da	31	Female	danish	unknown
1240	64002	2019 9 18	5	Square	31	75	255	42.0629	52.5978	-91.6006	105.628	150.135	blue	da	31	Female	danish	unknown
1241	10421	2019 9 18	1	Pentagon	150	89	255	52.7828	59.1369	-73.7261	94.513	141.266	purple	da	59	Female	danish	unknown
1242	10421	2019 9 18	2	Circle	255	54	51	56.2321	72.9734	50.5211	88.7552	55.3043	red	da	59	Female	danish	unknown
1243	10421	2019 9 18	3	Hexagon	218	84	255	60.3094	75.0602	-61.1666	96.8265	129.177	pink	da	59	Female	danish	unknown
1244	10421	2019 9 18	4	Triangle	110	226	255	84.4439	-24.877	-24.0354	34.5914	225.986	blue	da	59	Female	danish	unknown
1245	10421	2019 9 18	5	Square	157	255	77	91.3344	-56.3392	72.0876	91.4917	321.991	green	da	59	Female	danish	unknown
1246	8022	2019 9 18	1	Square	34	0	255	33.0442	79.4275	-106.593	132.931	143.308	blue	da	18	Female	danish	Non-synesthetic
1247	8022	2019 9 18	2	Circle	255	234	0	91.7337	-11.4076	90.5552	91.2709	352.82	yellow	da	18	Female	danish	Non-synesthetic
1248	8022	2019 9 18	3	Hexagon	255	149	0	71.3923	32.2279	76.6746	83.1723	22.798	orange	da	18	Female	danish	Non-synesthetic
1249	8022	2019 9 18	4	Triangle	140	255	0	90.3642	-64.2761	86.3751	107.666	323.345	green	da	18	Female	danish	Non-synesthetic
1250	8022	2019 9 18	5	Pentagon	211	161	255	73.9069	35.727	-39.7421	53.4402	138.045	pink	da	18	Female	danish	Non-synesthetic
1251	70632	2019 9 18	1	Pentagon	43	255	251	91.2305	-47.6746	-11.857	49.1269	256.034	blue	da	52	Female	danish	Synesthetic
1252	70632	2019 9 18	2	Square	30	255	18	87.8891	-84.692	81.8665	117.792	314.028	green	da	52	Female	danish	Synesthetic
1253	70632	2019 9 18	3	Triangle	255	31	31	54.3923	77.371	58.3933	96.9332	52.9575	red	da	52	Female	danish	Synesthetic
1254	70632	2019 9 18	4	Hexagon	255	255	33	97.1839	-21.1929	91.1717	93.6024	346.914	yellow	da	52	Female	danish	Synesthetic
1255	70632	2019 9 18	5	Circle	255	117	250	70.0979	69.0784	-42.5989	81.1572	121.661	pink	da	52	Female	danish	Synesthetic
1256	22885	2019 9 18	1	Pentagon	71	51	255	39.4539	67.1598	-95.8662	117.05	144.987	blue	da	17	Female	danish	unknown
1257	22885	2019 9 18	2	Square	255	244	36	94.3515	-15.8593	88.3807	89.7924	349.827	yellow	da	17	Female	danish	unknown
1258	22885	2019 9 18	3	Circle	255	77	28	58.6569	65.3114	62.6708	90.5163	46.182	red	da	17	Female	danish	unknown
1259	22885	2019 9 18	4	Triangle	51	255	51	88.1887	-81.6524	76.0463	111.58	312.964	green	da	17	Female	danish	unknown
1260	22885	2019 9 18	5	Hexagon	202	28	255	52.5187	87.9597	-73.8497	114.851	130.016	purple	da	17	Female	danish	unknown
1261	79646	2019 9 18	1	Square	65	59	255	40.3601	63.0737	-94.3754	113.512	146.244	blue	da	23	Female	danish	unknown
1262	79646	2019 9 18	2	Circle	255	43	28	55.1534	75.1043	60.1656	96.2318	51.302	red	da	23	Female	danish	unknown
1263	79646	2019 9 18	3	Hexagon	200	18	255	51.7621	89.0098	-75.0933	116.455	130.153	purple	da	23	Female	danish	unknown
1264	79646	2019 9 18	4	Pentagon	255	38	186	58.2239	85.8341	-25.1111	89.4319	106.307	pink	da	23	Female	danish	unknown
1265	79646	2019 9 18	5	Triangle	33	255	107	88.3999	-78.334	56.0464	96.3194	305.583	green	da	23	Female	danish	unknown
1266	36447	2019 9 18	1	Pentagon	130	132	255	60.3078	31.1736	-61.6755	69.1062	153.186	blue	da	28	Male	danish	unknown
1267	36447	2019 9 18	2	Circle	255	48	97	56.3311	76.3592	24.6229	80.231	72.1275	red	da	28	Male	danish	unknown
1268	36447	2019 9 18	3	Triangle	102	255	105	89.5616	-68.8432	58.5619	90.3819	310.386	green	da	28	Male	danish	unknown
1269	36447	2019 9 18	4	Hexagon	255	150	204	74.4682	46.1089	-10.6337	47.3192	102.987	pink	da	28	Male	danish	unknown
1270	36447	2019 9 18	5	Square	255	48	245	61.6295	91.3769	-53.1958	105.733	120.206	pink	da	28	Male	danish	unknown
1271	11899	2019 9 18	1	Pentagon	255	54	90	56.7263	74.5106	29.2639	80.0512	68.5577	red	da	16	Female	danish	unknown
1272	11899	2019 9 18	2	Circle	255	20	216	58.7177	91.7654	-41.5189	100.721	114.344	pink	da	16	Female	danish	unknown
1273	11899	2019 9 18	3	Triangle	20	67	255	40.2138	56.7667	-94.6671	110.383	149.051	blue	da	16	Female	danish	unknown
1274	11899	2019 9 18	4	Hexagon	255	236	23	92.2721	-12.1799	88.841	89.672	352.194	yellow	da	16	Female	danish	unknown
1275	11899	2019 9 18	5	Square	249	255	79	96.9127	-22.1209	78.7927	81.839	344.318	yellow	da	16	Female	danish	unknown
1276	35820	2019 9 18	1	Square	61	255	194	90.0454	-60.5397	15.9365	62.6021	284.748	green	da	56	Female	danish	unknown
1277	35820	2019 9 18	2	Hexagon	255	8	41	53.6011	80.0234	53.1329	96.0565	56.4172	red	da	56	Female	danish	unknown
1278	35820	2019 9 18	3	Triangle	50	43	255	37.158	69.3677	-99.7132	121.469	145.175	blue	da	56	Female	danish	unknown
1279	35820	2019 9 18	4	Pentagon	255	130	84	67.9257	44.0929	46.1692	63.8418	43.6823	orange	da	56	Female	danish	unknown
1280	35820	2019 9 18	5	Circle	105	242	255	88.7908	-33.4678	-17.4746	37.7552	242.43	blue	da	56	Female	danish	unknown
1281	61064	2019 9 18	1	Triangle	255	28	62	54.4965	78.5695	42.7852	89.4636	61.4294	red	da	60	Female	danish	Synesthetic
1282	61064	2019 9 18	2	Circle	255	200	82	83.5381	7.87618	64.2705	64.7513	6.98661	yellow	da	60	Female	danish	Synesthetic
1283	61064	2019 9 18	3	Square	79	43	255	38.9122	70.9195	-96.7486	119.958	143.758	blue	da	60	Female	danish	Synesthetic
1284	61064	2019 9 18	4	Pentagon	247	97	255	66.1725	76.3431	-51.5909	92.1406	124.05	pink	da	60	Female	danish	Synesthetic
1285	61064	2019 9 18	5	Hexagon	109	255	51	89.396	-71.4633	77.6019	105.494	317.358	green	da	60	Female	danish	Synesthetic
1286	25644	2019 9 18	1	Circle	255	71	139	59.5593	72.9202	4.28421	73.046	86.6376	pink	da	25	Female	danish	Non-synesthetic
1287	25644	2019 9 18	2	Triangle	255	180	18	78.4333	16.2644	79.23	80.8821	11.6006	yellow	da	25	Female	danish	Non-synesthetic
1288	25644	2019 9 18	3	Square	92	182	255	71.5192	-5.1062	-44.0364	44.3315	186.614	blue	da	25	Female	danish	Non-synesthetic
1289	25644	2019 9 18	4	Pentagon	198	140	255	68.0076	43.4355	-49.077	65.5377	138.49	pink	da	25	Female	danish	Non-synesthetic
1290	25644	2019 9 18	5	Hexagon	181	155	71	64.7421	-0.494963	46.6644	46.6671	359.392	yellow	da	25	Female	danish	Non-synesthetic
1291	38790	2019 9 18	1	Triangle	255	192	105	81.8293	13.4476	51.9547	53.6668	14.5116	yellow	da	20	Female	danish	Synesthetic
1292	38790	2019 9 18	2	Pentagon	94	209	255	79.154	-19.1268	-32.1749	37.4307	210.73	blue	da	20	Female	danish	Synesthetic
1293	38790	2019 9 18	3	Circle	255	28	51	54.3824	78.2444	48.7042	92.1644	58.0993	red	da	20	Female	danish	Synesthetic
1294	38790	2019 9 18	4	Hexagon	59	255	82	88.4736	-78.5054	66.3957	102.818	310.223	green	da	20	Female	danish	Synesthetic
1295	38790	2019 9 18	5	Square	59	15	255	34.9817	77.7377	-103.326	129.304	143.044	blue	da	20	Female	danish	Synesthetic
1296	33300	2019 9 18	1	Hexagon	79	255	20	88.5566	-78.7845	82.4612	114.048	316.306	green	da	20	Female	danish	unknown
1297	33300	2019 9 18	2	Square	69	41	255	37.9658	71.0508	-98.3403	121.322	144.152	blue	da	20	Female	danish	unknown
1298	33300	2019 9 18	3	Triangle	255	23	23	53.9653	78.3747	61.2491	99.4688	51.9927	red	da	20	Female	danish	unknown
1299	33300	2019 9 18	4	Circle	255	248	33	95.3742	-17.8482	89.7343	91.4921	348.751	yellow	da	20	Female	danish	unknown
1300	33300	2019 9 18	5	Pentagon	255	8	82	54.0799	81.336	30.6504	86.9195	69.3517	red	da	20	Female	danish	unknown
1301	85603	2019 9 18	1	Triangle	255	242	0	93.7828	-15.3168	92.0342	93.3001	350.551	yellow	da	29	Male	danish	Non-synesthetic
1302	85603	2019 9 18	2	Circle	255	4	0	53.3349	79.8196	67.2356	104.364	49.8911	red	da	29	Male	danish	Non-synesthetic
1303	85603	2019 9 18	3	Square	48	62	255	40.0665	60.535	-94.8868	112.552	147.463	blue	da	29	Male	danish	Non-synesthetic
1304	85603	2019 9 18	4	Hexagon	109	115	122	48.1561	-0.748409	-4.63376	4.69381	189.175	blue	da	29	Male	danish	Non-synesthetic
1305	85603	2019 9 18	5	Pentagon	82	77	255	44.6875	55.2231	-87.1971	103.213	147.653	blue	da	29	Male	danish	Non-synesthetic
1306	79599	2019 9 18	1	Pentagon	125	255	138	90.6479	-59.3114	44.9827	74.4398	307.177	green	da	54	Male	danish	Non-synesthetic
1307	79599	2019 9 18	2	Circle	0	42	255	35.7392	68.6799	-102.11	123.059	146.075	blue	da	54	Male	danish	Non-synesthetic
1308	79599	2019 9 18	3	Triangle	10	255	71	87.9852	-83.0647	69.6962	108.431	309.999	green	da	54	Male	danish	Non-synesthetic
1309	79599	2019 9 18	4	Square	255	30	0	54.2341	77.2259	67.5593	102.606	48.8197	red	da	54	Male	danish	Non-synesthetic
1310	79599	2019 9 18	5	Hexagon	25	171	255	66.9366	-6.04019	-51.3492	51.7032	186.709	blue	da	54	Male	danish	Non-synesthetic
1311	73292	2019 9 18	1	Pentagon	255	42	38	55.1372	75.4874	55.8815	93.9206	53.4884	red	da	57	Female	danish	unknown
1312	73292	2019 9 18	2	Square	23	42	255	36.091	68.9732	-101.515	122.73	145.806	blue	da	57	Female	danish	unknown
1313	73292	2019 9 18	3	Triangle	255	255	36	97.191	-21.1353	90.6627	93.0936	346.878	yellow	da	57	Female	danish	unknown
1314	73292	2019 9 18	4	Hexagon	59	255	10	88.193	-82.0095	82.9817	116.668	315.338	green	da	57	Female	danish	unknown
1315	73292	2019 9 18	5	Circle	255	33	203	58.6632	88.5911	-34.2002	94.9633	111.109	pink	da	57	Female	danish	unknown
1316	23353	2019 9 18	1	Circle	255	99	237	66.7506	74.576	-40.683	84.9511	118.614	pink	da	51	Female	danish	unknown
1317	23353	2019 9 18	2	Hexagon	255	77	82	59.144	67.0153	36.8749	76.4906	61.1784	red	da	51	Female	danish	unknown
1318	23353	2019 9 18	3	Pentagon	77	109	255	51.5333	35.8504	-76.0034	84.0344	154.747	blue	da	51	Female	danish	unknown
1319	23353	2019 9 18	4	Square	64	249	255	89.8847	-42.2026	-15.921	45.1059	249.331	blue	da	51	Female	danish	unknown
1320	23353	2019 9 18	5	Triangle	103	255	61	89.2695	-72.3245	74.6217	103.919	315.896	green	da	51	Female	danish	unknown
1321	55810	2019 9 18	1	Circle	255	246	166	95.9663	-8.41372	39.6188	40.5024	348.01	yellow	da	57	Male	danish	Non-synesthetic
1322	55810	2019 9 18	2	Hexagon	138	255	196	92.0892	-46.2351	18.0721	49.6416	291.349	green	da	57	Male	danish	Non-synesthetic
1323	55810	2019 9 18	3	Square	255	133	182	70.4674	51.5722	-4.37319	51.7573	94.8469	pink	da	57	Male	danish	Non-synesthetic
1324	55810	2019 9 18	4	Triangle	102	255	242	92.0201	-43.3188	-5.90648	43.7196	262.236	blue	da	57	Male	danish	Non-synesthetic
1325	55810	2019 9 18	5	Pentagon	71	117	255	53.2538	30.1903	-73.2192	79.1992	157.592	blue	da	57	Male	danish	Non-synesthetic
1326	23968	2019 9 18	1	Pentagon	41	80	255	43.3983	50.1603	-89.3875	102.5	150.701	blue	da	25	Male	danish	unknown
1327	23968	2019 9 18	2	Circle	255	40	3	54.8568	75.4838	67.0988	100.995	48.3656	red	da	25	Male	danish	unknown
1328	23968	2019 9 18	3	Triangle	230	255	64	95.4608	-30.3672	81.7587	87.2161	339.624	yellow	da	25	Male	danish	unknown
1329	23968	2019 9 18	4	Hexagon	255	71	255	64.1536	87.0729	-54.718	102.838	122.146	pink	da	25	Male	danish	unknown
1330	23968	2019 9 18	5	Square	15	255	59	87.9361	-83.7624	73.4746	111.421	311.257	green	da	25	Male	danish	unknown
1331	65613	2019 9 18	1	Square	59	68	255	41.6602	58.062	-92.2339	108.988	147.809	blue	da	19	Female	danish	unknown
1332	65613	2019 9 18	2	Hexagon	189	8	255	49.7543	88.5018	-78.4381	118.259	131.55	purple	da	19	Female	danish	unknown
1333	65613	2019 9 18	3	Circle	255	19	15	53.7794	78.7443	63.7314	101.303	51.0151	red	da	19	Female	danish	unknown
1334	65613	2019 9 18	4	Pentagon	0	145	15	52.1567	-56.0883	51.9877	76.4762	312.827	green	da	19	Female	danish	unknown
1335	65613	2019 9 18	5	Triangle	255	153	0	72.2607	30.1654	77.2245	82.907	21.3366	orange	da	19	Female	danish	unknown
1336	20312	2019 9 18	1	Square	255	143	130	71.2294	40.9083	25.6499	48.2847	57.9119	pink	da	19	Female	danish	unknown
1337	20312	2019 9 18	2	Hexagon	143	219	255	83.8191	-14.3503	-24.8654	28.7092	209.99	blue	da	19	Female	danish	unknown
1338	20312	2019 9 18	3	Pentagon	171	255	148	92.713	-44.7413	43.1906	62.187	313.99	green	da	19	Female	danish	unknown
1339	20312	2019 9 18	4	Circle	255	4	0	53.3349	79.8196	67.2356	104.364	49.8911	red	da	19	Female	danish	unknown
1340	20312	2019 9 18	5	Triangle	0	13	255	32.9307	77.2182	-106.8	131.791	144.132	blue	da	19	Female	danish	unknown
1341	18429	2019 9 18	1	Circle	136	0	255	41.928	83.7871	-91.5735	124.121	137.542	purple	da	25	Female	danish	Non-synesthetic
1342	18429	2019 9 18	2	Square	255	140	0	69.4853	36.8257	75.4871	83.9907	26.005	orange	da	25	Female	danish	Non-synesthetic
1343	18429	2019 9 18	3	Hexagon	0	255	89	88.0822	-81.7143	63.1466	103.27	307.696	green	da	25	Female	danish	Non-synesthetic
1344	18429	2019 9 18	4	Pentagon	179	0	255	48.0127	87.9667	-81.3466	119.814	132.761	purple	da	25	Female	danish	Non-synesthetic
1345	18429	2019 9 18	5	Triangle	255	0	204	57.6798	91.7227	-36.3083	98.6476	111.596	pink	da	25	Female	danish	Non-synesthetic
1346	18898	2019 9 18	1	Hexagon	255	71	203	61.7264	79.7885	-29.4427	85.0475	110.255	pink	da	49	Female	danish	Non-synesthetic
1347	18898	2019 9 18	2	Pentagon	255	58	28	56.4633	71.4002	61.0965	93.9722	49.4467	red	da	49	Female	danish	Non-synesthetic
1348	18898	2019 9 18	3	Square	71	111	255	51.7531	33.8897	-75.6577	82.9011	155.871	blue	da	49	Female	danish	Non-synesthetic
1349	18898	2019 9 18	4	Triangle	128	255	69	90.1074	-65.5521	73.1943	98.2573	318.153	green	da	49	Female	danish	Non-synesthetic
1350	18898	2019 9 18	5	Circle	255	224	99	89.6153	-3.38078	63.5476	63.6375	356.955	yellow	da	49	Female	danish	Non-synesthetic
1351	26812	2019 9 18	1	Hexagon	255	251	20	96.1242	-19.483	92.141	94.1783	348.061	yellow	da	45	Female	danish	unknown
1352	26812	2019 9 18	2	Pentagon	255	73	23	58.1261	66.6426	63.9602	92.3696	46.1766	red	da	45	Female	danish	unknown
1353	26812	2019 9 18	3	Circle	255	46	234	60.9222	90.2548	-48.1829	102.311	118.096	pink	da	45	Female	danish	unknown
1354	26812	2019 9 18	4	Triangle	48	83	255	44.2791	48.8181	-87.9282	100.571	150.961	blue	da	45	Female	danish	unknown
1355	26812	2019 9 18	5	Square	67	255	20	88.3328	-80.7266	82.1847	115.2	315.513	green	da	45	Female	danish	unknown
1356	24599	2019 9 18	1	Pentagon	174	255	69	92.1079	-51.1281	75.834	91.4597	326.012	green	da	52	Male	danish	Synesthetic
1357	24599	2019 9 18	2	Square	74	216	255	80.6176	-25.5418	-29.9696	39.3771	220.44	blue	da	52	Male	danish	Synesthetic
1358	24599	2019 9 18	3	Triangle	88	255	77	88.9821	-74.3444	68.9279	101.381	312.835	green	da	52	Male	danish	Synesthetic
1359	24599	2019 9 18	4	Hexagon	99	232	255	85.7962	-29.7208	-22.0139	36.9856	233.473	blue	da	52	Male	danish	Synesthetic
1360	24599	2019 9 18	5	Circle	255	191	82	81.366	12.5421	61.9784	63.2347	11.44	yellow	da	52	Male	danish	Synesthetic
1361	84896	2019 9 19	1	Hexagon	255	31	90	55.057	79.2759	27.124	83.7878	71.1118	red	da	71	Male	danish	Non-synesthetic
1362	84896	2019 9 19	2	Triangle	64	255	54	88.3866	-79.8698	75.4942	109.903	313.387	green	da	71	Male	danish	Non-synesthetic
1363	84896	2019 9 19	3	Circle	255	247	13	95.0823	-17.6359	92.0341	93.7086	349.152	yellow	da	71	Male	danish	Non-synesthetic
1364	84896	2019 9 19	4	Pentagon	92	225	255	83.6212	-27.4458	-25.3374	37.3531	227.287	blue	da	71	Male	danish	Non-synesthetic
1365	84896	2019 9 19	5	Square	255	38	31	54.8163	76.1566	58.7089	96.159	52.3715	red	da	71	Male	danish	Non-synesthetic
1366	94266	2019 9 19	1	Pentagon	88	77	255	45.0818	55.8857	-86.5342	103.012	147.145	blue	da	27	Male	danish	unknown
1367	94266	2019 9 19	2	Square	255	29	25	54.2556	77.5898	60.6993	98.5119	51.9636	red	da	27	Male	danish	unknown
1368	94266	2019 9 19	3	Hexagon	59	226	255	83.198	-32.0717	-26.0468	41.3162	230.919	blue	da	27	Male	danish	unknown
1369	94266	2019 9 19	4	Circle	49	156	0	56.5143	-53.9301	58.4174	79.505	317.287	green	da	27	Male	danish	unknown
1370	94266	2019 9 19	5	Triangle	224	145	25	66.6514	21.6727	67.5111	70.9046	17.7979	orange	da	27	Male	danish	unknown
1371	20257	2019 9 19	1	Pentagon	84	255	198	90.5405	-56.6679	14.6384	58.5281	284.484	green	da	28	Female	danish	Non-synesthetic
1372	20257	2019 9 19	2	Circle	239	255	115	96.4552	-23.8096	63.9199	68.2103	339.57	yellow	da	28	Female	danish	Non-synesthetic
1373	20257	2019 9 19	3	Hexagon	255	148	178	73.3237	43.5873	2.03415	43.6347	87.328	pink	da	28	Female	danish	Non-synesthetic
1374	20257	2019 9 19	4	Square	228	94	255	63.1125	73.23	-56.6115	92.5608	127.706	pink	da	28	Female	danish	Non-synesthetic
1375	20257	2019 9 19	5	Triangle	144	255	79	90.7849	-60.259	70.6339	92.8455	319.532	green	da	28	Female	danish	Non-synesthetic
1376	60842	2019 9 19	1	Triangle	0	0	0	0	0	0	0	0	black	da	19	Female	danish	unknown
1377	60842	2019 9 19	2	Square	245	252	255	98.5326	-1.75501	-2.23291	2.84005	218.166	blue	da	19	Female	danish	unknown
1378	60842	2019 9 19	3	Circle	240	255	232	98.381	-8.93386	9.31088	12.9037	316.184	green	da	19	Female	danish	unknown
1379	60842	2019 9 19	4	Pentagon	237	239	255	94.7201	2.27559	-7.91639	8.23696	163.963	blue	da	19	Female	danish	unknown
1380	60842	2019 9 19	5	Hexagon	255	248	237	97.8371	0.477908	6.10347	6.12215	4.47718	yellow	da	19	Female	danish	unknown
1381	3659	2019 9 19	1	Pentagon	255	0	13	53.2723	80.1787	64.0217	102.603	51.3931	red	da	25	Male	danish	unknown
1382	3659	2019 9 19	2	Triangle	25	255	33	87.8875	-84.583	79.6758	116.2	313.289	green	da	25	Male	danish	unknown
1383	3659	2019 9 19	3	Circle	255	5	18	53.4056	79.8815	62.6214	101.501	51.9061	red	da	25	Male	danish	unknown
1384	3659	2019 9 19	4	Square	255	13	215	58.4709	92.2267	-41.3395	101.068	114.144	pink	da	25	Male	danish	unknown
1385	3659	2019 9 19	5	Hexagon	61	71	255	42.3324	56.5897	-91.1202	107.263	148.158	blue	da	25	Male	danish	unknown
1386	16726	2019 9 19	1	Square	33	48	255	37.2154	66.6635	-99.6357	119.88	146.215	blue	da	53	Female	danish	Non-synesthetic
1387	16726	2019 9 19	2	Pentagon	255	241	84	93.8027	-12.6947	74.0507	75.1309	350.272	yellow	da	53	Female	danish	Non-synesthetic
1388	16726	2019 9 19	3	Circle	74	8	255	35.689	79.2579	-102.12	129.268	142.184	blue	da	53	Female	danish	Non-synesthetic
1389	16726	2019 9 19	4	Hexagon	61	255	64	88.3894	-79.6594	72.5379	107.738	312.321	green	da	53	Female	danish	Non-synesthetic
1390	16726	2019 9 19	5	Triangle	255	41	116	56.2013	79.0324	13.1274	80.1152	80.5692	pink	da	53	Female	danish	Non-synesthetic
1391	33994	2019 9 19	1	Circle	255	149	20	71.4267	32.4104	73.8729	80.6699	23.6886	orange	da	71	Male	danish	Non-synesthetic
1392	33994	2019 9 19	2	Pentagon	214	51	255	55.9735	85.0528	-68.1681	108.999	128.711	pink	da	71	Male	danish	Non-synesthetic
1393	33994	2019 9 19	3	Hexagon	47	28	255	35.3064	74.4085	-102.801	126.904	144.103	blue	da	71	Male	danish	Non-synesthetic
1394	33994	2019 9 19	4	Triangle	251	255	38	96.8903	-22.7247	89.9269	92.7538	345.818	yellow	da	71	Male	danish	Non-synesthetic
1395	33994	2019 9 19	5	Square	173	255	20	91.8877	-53.18	86.5513	101.584	328.432	green	da	71	Male	danish	Non-synesthetic
1396	31733	2019 9 19	1	Circle	66	255	33	88.3444	-80.5184	80.2496	113.68	314.904	green	da	24	Female	danish	Non-synesthetic
1397	31733	2019 9 19	2	Pentagon	43	255	117	88.5967	-76.2667	51.8512	92.2234	304.21	green	da	24	Female	danish	Non-synesthetic
1398	31733	2019 9 19	3	Square	20	255	28	87.8471	-84.9988	80.473	117.05	313.433	green	da	24	Female	danish	Non-synesthetic
1399	31733	2019 9 19	4	Triangle	255	247	20	95.0914	-17.5644	91.356	93.0292	349.117	yellow	da	24	Female	danish	Non-synesthetic
1400	31733	2019 9 19	5	Hexagon	43	206	255	77.2036	-23.611	-35.2748	42.4475	213.796	blue	da	24	Female	danish	Non-synesthetic
1401	24854	2019 9 19	1	Circle	255	64	31	57.1073	69.6872	60.4221	92.2342	49.0731	red	da	45	Female	danish	Non-synesthetic
1402	24854	2019 9 19	2	Triangle	255	231	48	91.066	-9.2003	83.0139	83.5222	353.676	yellow	da	45	Female	danish	Non-synesthetic
1403	24854	2019 9 19	3	Square	56	20	255	35.1206	76.6755	-103.099	128.486	143.362	blue	da	45	Female	danish	Non-synesthetic
1404	24854	2019 9 19	4	Pentagon	214	244	255	94.4045	-7.50803	-8.55805	11.3847	221.261	blue	da	45	Female	danish	Non-synesthetic
1405	24854	2019 9 19	5	Hexagon	255	158	31	73.4275	27.9328	72.8961	78.0646	20.9662	orange	da	45	Female	danish	Non-synesthetic
1406	91650	2019 9 19	1	Circle	255	0	8	53.2598	80.1445	65.2377	103.34	50.8544	red	da	14	Female	danish	unknown
1407	91650	2019 9 19	2	Triangle	13	255	0	87.7761	-85.8033	83.2298	119.538	314.128	green	da	14	Female	danish	unknown
1408	91650	2019 9 19	3	Square	21	0	255	32.6502	79.298	-107.261	133.391	143.524	blue	da	14	Female	danish	unknown
1409	91650	2019 9 19	4	Hexagon	133	255	249	93.1634	-35.6801	-7.73358	36.5086	257.77	blue	da	14	Female	danish	unknown
1410	91650	2019 9 19	5	Pentagon	255	213	153	87.5587	6.84373	35.1477	35.8078	11.0184	yellow	da	14	Female	danish	unknown
1411	33350	2019 9 19	1	Square	84	255	150	89.6742	-66.033	37.6869	76.0306	299.715	green	da	13	Female	danish	unknown
1412	33350	2019 9 19	2	Hexagon	255	117	250	70.0979	69.0784	-42.5989	81.1572	121.661	pink	da	13	Female	danish	unknown
1413	33350	2019 9 19	3	Circle	102	163	255	66.6998	7.36495	-51.595	52.118	171.876	blue	da	13	Female	danish	unknown
1414	33350	2019 9 19	4	Triangle	255	255	15	97.1533	-21.4403	93.4151	95.844	347.074	yellow	da	13	Female	danish	unknown
1415	33350	2019 9 19	5	Pentagon	189	145	255	68.2334	38.2726	-48.7795	62.0018	141.882	pink	da	13	Female	danish	unknown
1416	60551	2019 9 19	1	Square	102	255	115	89.6632	-67.687	54.2899	86.7693	308.732	green	da	14	Female	danish	unknown
1417	60551	2019 9 19	2	Triangle	249	255	61	96.8198	-22.8785	84.3755	87.4223	344.829	yellow	da	14	Female	danish	unknown
1418	60551	2019 9 19	3	Pentagon	255	158	228	76.8718	45.7182	-20.1478	49.9609	113.783	pink	da	14	Female	danish	unknown
1419	60551	2019 9 19	4	Hexagon	255	70	54	57.9549	68.3149	50.693	85.0689	53.4228	red	da	14	Female	danish	unknown
1420	60551	2019 9 19	5	Circle	99	154	255	64.1453	12.0555	-55.6548	56.9455	167.778	blue	da	14	Female	danish	unknown
1421	53555	2019 9 19	1	Pentagon	255	97	179	64.2173	67.4651	-11.9785	68.5203	100.068	pink	da	14	Female	danish	unknown
1422	53555	2019 9 19	2	Circle	89	194	255	74.7764	-12.0951	-38.9609	40.7951	197.246	blue	da	14	Female	danish	unknown
1423	53555	2019 9 19	3	Triangle	230	231	255	92.2181	4.15883	-11.6891	12.4069	160.415	blue	da	14	Female	danish	unknown
1424	53555	2019 9 19	4	Hexagon	3	255	150	88.7975	-73.0081	36.3746	81.5678	296.484	green	da	14	Female	danish	unknown
1425	53555	2019 9 19	5	Square	25	60	255	38.9945	60.6492	-96.6857	114.134	147.901	blue	da	14	Female	danish	unknown
1426	88463	2019 9 19	1	Pentagon	102	252	255	91.5318	-38.5931	-13.3725	40.8442	250.889	blue	da	38	Female	danish	Non-synesthetic
1427	88463	2019 9 19	2	Circle	255	142	89	70.4086	38.3681	46.4943	60.2812	39.5302	orange	da	38	Female	danish	Non-synesthetic
1428	88463	2019 9 19	3	Hexagon	51	153	255	62.2557	6.12174	-58.7614	59.0794	174.052	blue	da	38	Female	danish	Non-synesthetic
1429	88463	2019 9 19	4	Square	81	69	255	43.0979	59.3784	-89.8183	107.671	146.532	blue	da	38	Female	danish	Non-synesthetic
1430	88463	2019 9 19	5	Triangle	61	168	77	61.2478	-49.7928	37.8054	62.5185	307.208	green	da	38	Female	danish	Non-synesthetic
1431	83732	2019 9 19	1	Hexagon	255	203	89	84.3275	6.71624	62.1158	62.4778	6.1711	yellow	da	28	Female	danish	unknown
1432	83732	2019 9 19	2	Pentagon	122	255	92	90.0571	-65.3891	64.675	91.9706	314.685	green	da	28	Female	danish	unknown
1433	83732	2019 9 19	3	Square	255	64	61	57.3382	70.4449	46.4047	84.3557	56.6256	red	da	28	Female	danish	unknown
1434	83732	2019 9 19	4	Triangle	255	118	20	65.1793	47.8458	69.5216	84.3948	34.5364	orange	da	28	Female	danish	unknown
1435	83732	2019 9 19	5	Circle	255	33	33	54.5166	77.08	57.6279	96.2409	53.2168	red	da	28	Female	danish	unknown
1436	98922	2019 9 19	1	Triangle	255	64	194	60.6291	80.7615	-26.0062	84.8454	107.849	pink	da	35	Female	danish	unknown
1437	98922	2019 9 19	2	Square	255	97	79	61.9811	59.0683	41.9032	72.422	54.648	orange	da	35	Female	danish	unknown
1438	98922	2019 9 19	3	Circle	255	64	67	57.4042	70.6607	43.2185	82.8298	58.5486	red	da	35	Female	danish	unknown
1439	98922	2019 9 19	4	Hexagon	201	130	255	66.2158	49.5621	-51.8873	71.7544	136.313	pink	da	35	Female	danish	unknown
1440	98922	2019 9 19	5	Pentagon	255	194	71	82.0026	10.4431	67.1871	67.9939	8.83494	yellow	da	35	Female	danish	unknown
1441	95380	2019 9 19	1	Pentagon	169	41	255	48.5625	80.7806	-80.5052	114.046	134.902	purple	da	36	Male	danish	Non-synesthetic
1442	95380	2019 9 19	2	Circle	255	34	0	54.4607	76.5762	67.6447	102.175	48.5437	red	da	36	Male	danish	Non-synesthetic
1443	95380	2019 9 19	3	Triangle	255	0	13	53.2723	80.1787	64.0217	102.603	51.3931	red	da	36	Male	danish	Non-synesthetic
1444	95380	2019 9 19	4	Hexagon	0	98	255	46.9118	37.7241	-83.6333	91.7476	155.722	blue	da	36	Male	danish	Non-synesthetic
1445	95380	2019 9 19	5	Square	3	40	255	35.507	69.5181	-102.496	123.848	145.853	blue	da	36	Male	danish	Non-synesthetic
1446	6853	2019 9 19	1	Hexagon	166	102	255	56.9088	55.762	-66.9696	87.1454	140.218	purple	da	47	Female	danish	unknown
1447	6853	2019 9 19	2	Square	103	89	255	48.5689	51.2202	-80.7743	95.6452	147.621	blue	da	47	Female	danish	unknown
1448	6853	2019 9 19	3	Triangle	255	251	28	96.138	-19.3727	91.1258	93.1623	347.998	yellow	da	47	Female	danish	unknown
1449	6853	2019 9 19	4	Circle	255	84	71	59.945	63.9378	43.8895	77.5521	55.5327	orange	da	47	Female	danish	unknown
1450	6853	2019 9 19	5	Pentagon	255	61	87	57.3592	72.4348	31.815	79.1138	66.2878	red	da	47	Female	danish	unknown
1451	93732	2019 9 19	1	Square	35	148	39	53.6883	-52.021	46.2641	69.6172	311.648	green	da	24	Male	danish	unknown
1452	93732	2019 9 19	2	Pentagon	235	165	84	73.0343	18.0196	51.337	54.4077	19.3413	orange	da	24	Male	danish	unknown
1453	93732	2019 9 19	3	Triangle	110	190	219	73.0584	-16.7446	-22.0989	27.7262	217.152	blue	da	24	Male	danish	unknown
1454	93732	2019 9 19	4	Circle	230	6	2	48.2139	73.6184	61.6317	96.0111	50.0646	red	da	24	Male	danish	unknown
1455	93732	2019 9 19	5	Hexagon	235	208	33	83.3827	-6.4944	79.4325	79.6976	355.326	yellow	da	24	Male	danish	unknown
1456	70795	2019 9 19	1	Square	255	60	46	56.778	71.1901	53.5349	89.0731	53.0569	red	da	70	Female	danish	unknown
1457	70795	2019 9 19	2	Pentagon	114	255	71	89.6494	-69.0799	71.9178	99.7206	316.153	green	da	70	Female	danish	unknown
1458	70795	2019 9 19	3	Triangle	102	82	255	47.0759	54.9321	-83.222	99.7168	146.573	blue	da	70	Female	danish	unknown
1459	70795	2019 9 19	4	Circle	255	59	56	56.7627	71.7545	48.4563	86.5837	55.9686	red	da	70	Female	danish	unknown
1460	70795	2019 9 19	5	Hexagon	124	255	94	90.1416	-64.6861	63.9852	90.9857	314.688	green	da	70	Female	danish	unknown
1461	37619	2019 9 19	1	Hexagon	56	122	255	54.0023	25.4579	-72.0304	76.3969	160.535	blue	da	70	Female	danish	unknown
1462	37619	2019 9 19	2	Triangle	255	89	244	65.7027	79.4537	-46.1987	91.9087	120.176	pink	da	70	Female	danish	unknown
1463	37619	2019 9 19	3	Pentagon	255	54	54	56.2593	73.0586	48.9939	87.9657	56.1537	red	da	70	Female	danish	unknown
1464	37619	2019 9 19	4	Square	201	115	255	63.2601	57.2647	-56.5794	80.5014	134.655	purple	da	70	Female	danish	unknown
1465	37619	2019 9 19	5	Circle	255	153	36	72.3457	30.6252	70.6772	77.027	23.4276	orange	da	70	Female	danish	unknown
1466	33777	2019 9 19	1	Triangle	69	84	255	45.3913	49.9497	-86.0661	99.5106	149.871	blue	da	59	Female	danish	unknown
1467	33777	2019 9 19	2	Pentagon	226	82	255	61.1557	77.4928	-59.7495	97.8527	127.633	pink	da	59	Female	danish	unknown
1468	33777	2019 9 19	3	Circle	255	36	43	54.7654	76.7565	53.1731	93.3752	55.2877	red	da	59	Female	danish	unknown
1469	33777	2019 9 19	4	Hexagon	255	69	72	58.0285	69.2857	41.161	80.5899	59.2865	red	da	59	Female	danish	unknown
1470	33777	2019 9 19	5	Square	124	255	84	90.064	-65.5483	67.8057	94.309	315.97	green	da	59	Female	danish	unknown
1471	54542	2019 9 19	1	Pentagon	180	31	255	49.3795	84.4503	-79.1061	115.714	133.129	purple	en	31	Male	danish	unknown
1472	54542	2019 9 19	2	Triangle	242	255	0	96.162	-26.8619	93.3203	97.1094	343.942	yellow	en	31	Male	danish	unknown
1473	54542	2019 9 19	3	Circle	255	30	0	54.2341	77.2259	67.5593	102.606	48.8197	red	en	31	Male	danish	unknown
1474	54542	2019 9 19	4	Hexagon	18	117	255	51.9139	26.1427	-75.4568	79.8571	160.891	blue	en	31	Male	danish	unknown
1475	54542	2019 9 19	5	Square	255	184	54	79.5068	14.9763	71.0914	72.6517	11.8961	yellow	en	31	Male	danish	unknown
1476	31423	2019 9 19	1	Hexagon	255	28	36	54.265	77.9087	56.0853	95.9965	54.2505	red	da	25	Female	danish	Non-synesthetic
1477	31423	2019 9 19	2	Triangle	31	224	102	78.7861	-69.5851	46.8929	83.9109	303.976	green	da	25	Female	danish	Non-synesthetic
1478	31423	2019 9 19	3	Pentagon	237	107	26	60.4269	46.4308	63.2873	78.4927	36.2657	orange	da	25	Female	danish	Non-synesthetic
1479	31423	2019 9 19	4	Circle	27	15	255	33.5463	77.0717	-105.758	130.862	143.917	blue	da	25	Female	danish	Non-synesthetic
1480	31423	2019 9 19	5	Square	238	255	54	95.9822	-27.5479	85.2142	89.5564	342.085	yellow	da	25	Female	danish	Non-synesthetic
1481	39248	2019 9 19	1	Triangle	94	183	255	71.8679	-5.32227	-43.4854	43.8099	186.978	blue	da	25	Female	danish	Non-synesthetic
1482	39248	2019 9 19	2	Hexagon	189	158	255	71.2089	31.0865	-44.104	53.9586	144.822	pink	da	25	Female	danish	Non-synesthetic
1483	39248	2019 9 19	3	Pentagon	213	255	145	95.0386	-30.7426	48.071	57.0608	327.4	yellow	da	25	Female	danish	Non-synesthetic
1484	39248	2019 9 19	4	Circle	255	160	43	73.9213	27.1658	69.8318	74.9297	21.2569	orange	da	25	Female	danish	Non-synesthetic
1485	39248	2019 9 19	5	Square	112	162	255	66.902	9.85959	-51.2447	52.1846	169.109	blue	da	25	Female	danish	Non-synesthetic
1486	57666	2019 9 19	1	Pentagon	18	34	255	34.9835	71.9044	-103.364	125.914	145.176	blue	da	73	Male	danish	unknown
1487	57666	2019 9 19	2	Circle	255	45	13	55.2501	74.4996	65.0416	98.8969	48.8776	red	da	73	Male	danish	unknown
1488	57666	2019 9 19	3	Triangle	33	255	48	87.9936	-83.4349	76.5655	113.242	312.542	green	da	73	Male	danish	unknown
1489	57666	2019 9 19	4	Square	255	226	38	89.7647	-6.96579	84.276	84.5634	355.275	yellow	da	73	Male	danish	unknown
1490	57666	2019 9 19	5	Hexagon	253	240	255	96.1721	6.96993	-5.63545	8.96316	128.957	purple	da	73	Male	danish	unknown
1491	29614	2019 9 19	1	Pentagon	255	172	38	76.6246	20.7862	73.5802	76.4598	15.7749	yellow	da	42	Female	danish	Non-synesthetic
1492	29614	2019 9 19	2	Hexagon	149	255	92	91.089	-57.7353	66.0962	87.7614	318.863	green	da	42	Female	danish	Non-synesthetic
1493	29614	2019 9 19	3	Circle	255	222	56	88.824	-4.46351	78.8381	78.9643	356.76	yellow	da	42	Female	danish	Non-synesthetic
1494	29614	2019 9 19	4	Square	38	96	255	46.9678	40.2813	-83.5208	92.727	154.252	blue	da	42	Female	danish	Non-synesthetic
1495	29614	2019 9 19	5	Triangle	249	255	84	96.9435	-21.8704	77.0593	80.1028	344.155	yellow	da	42	Female	danish	Non-synesthetic
1496	23253	2019 9 19	1	Triangle	56	86	255	45.2395	47.6253	-86.3371	98.6016	151.118	blue	da	70	Male	danish	Synesthetic
1497	23253	2019 9 19	2	Hexagon	150	255	38	90.8444	-60.474	82.433	102.237	323.736	green	da	70	Male	danish	Synesthetic
1498	23253	2019 9 19	3	Circle	255	67	54	57.6051	69.2866	50.3439	85.6455	53.9977	red	da	70	Male	danish	Synesthetic
1499	23253	2019 9 19	4	Square	39	15	255	33.9633	77.2577	-105.052	130.402	143.668	blue	da	70	Male	danish	Synesthetic
1500	23253	2019 9 19	5	Pentagon	18	255	89	88.1439	-81.1699	63.2319	102.892	307.919	green	da	70	Male	danish	Synesthetic
1501	38779	2019 9 19	1	Square	255	105	237	67.6371	72.1399	-39.2975	82.149	118.579	pink	da	50	Female	danish	Non-synesthetic
1502	38779	2019 9 19	2	Triangle	41	76	255	42.5479	52.4909	-90.7905	104.872	149.965	blue	da	50	Female	danish	Non-synesthetic
1503	38779	2019 9 19	3	Hexagon	248	255	36	96.659	-23.9873	90.012	93.1533	345.078	yellow	da	50	Female	danish	Non-synesthetic
1504	38779	2019 9 19	4	Circle	54	255	64	88.29	-80.5247	72.4067	108.291	311.961	green	da	50	Female	danish	Non-synesthetic
1505	38779	2019 9 19	5	Pentagon	255	38	18	54.7589	75.9872	63.3952	98.9596	50.1622	red	da	50	Female	danish	Non-synesthetic
1506	36860	2019 9 19	1	Square	25	29	255	34.6059	73.6285	-103.99	127.417	144.7	blue	da	68	Female	danish	unknown
1507	36860	2019 9 19	2	Triangle	79	255	66	88.7195	-76.7903	72.336	105.495	313.289	green	da	68	Female	danish	unknown
1508	36860	2019 9 19	3	Hexagon	255	56	228	61.3901	87.2249	-44.0822	97.7314	116.811	pink	da	68	Female	danish	unknown
1509	36860	2019 9 19	4	Pentagon	255	245	54	94.6678	-15.8807	84.5624	86.0407	349.364	yellow	da	68	Female	danish	unknown
1510	36860	2019 9 19	5	Circle	255	41	55	55.2048	76.1084	47.3926	89.6579	58.0895	red	da	68	Female	danish	unknown
1511	90262	2019 9 19	1	Square	247	87	255	64.815	80.1357	-53.742	96.488	123.847	pink	da	64	Male	danish	Synesthetic
1512	90262	2019 9 19	2	Pentagon	69	187	255	72.2428	-11.1523	-42.9533	44.3775	194.555	blue	da	64	Male	danish	Synesthetic
1513	90262	2019 9 19	3	Circle	255	86	74	60.2633	63.2976	42.6272	76.3129	56.042	orange	da	64	Male	danish	Synesthetic
1514	90262	2019 9 19	4	Hexagon	252	255	92	97.2236	-20.2369	74.4476	77.1491	344.793	yellow	da	64	Male	danish	Synesthetic
1515	90262	2019 9 19	5	Triangle	45	25	255	34.9447	75.1738	-103.407	127.844	143.984	blue	da	64	Male	danish	Synesthetic
1516	18824	2019 9 20	1	Hexagon	152	255	84	91.1586	-57.4362	69.2922	90.0018	320.345	green	da	68	Female	danish	Non-synesthetic
1517	18824	2019 9 20	2	Square	255	51	65	56.1041	74.1801	42.8785	85.6811	59.9707	red	da	68	Female	danish	Non-synesthetic
1518	18824	2019 9 20	3	Pentagon	255	71	157	60.0752	74.59	-5.48012	74.791	94.202	pink	da	68	Female	danish	Non-synesthetic
1519	18824	2019 9 20	4	Triangle	255	105	46	62.9833	54.352	59.1787	80.3509	42.5656	orange	da	68	Female	danish	Non-synesthetic
1520	18824	2019 9 20	5	Circle	122	33	255	41.9135	77.486	-91.6531	120.018	139.788	purple	da	68	Female	danish	Non-synesthetic
1521	95748	2019 9 20	1	Pentagon	82	113	255	52.7535	34.0629	-74.0087	81.4713	155.286	blue	da	56	Female	danish	unknown
1522	95748	2019 9 20	2	Triangle	64	118	255	53.2371	28.7661	-73.2589	78.7042	158.562	blue	da	56	Female	danish	unknown
1523	95748	2019 9 20	3	Hexagon	123	71	255	46.8905	63.4497	-83.4562	104.837	142.755	purple	da	56	Female	danish	unknown
1524	95748	2019 9 20	4	Circle	255	102	235	67.1007	73.0642	-39.0288	82.8349	118.11	pink	da	56	Female	danish	unknown
1525	95748	2019 9 20	5	Square	87	87	255	47.0536	50.2031	-83.2988	97.2576	148.923	blue	da	56	Female	danish	unknown
1526	84018	2019 9 20	1	Hexagon	73	255	66	88.6027	-77.7826	72.1814	106.115	312.861	green	da	67	Female	danish	unknown
1527	84018	2019 9 20	2	Pentagon	87	255	202	90.6908	-55.3191	12.8028	56.7813	283.031	green	da	67	Female	danish	unknown
1528	84018	2019 9 20	3	Triangle	190	255	38	92.8417	-46.6483	84.926	96.8942	331.221	green	da	67	Female	danish	unknown
1529	84018	2019 9 20	4	Circle	255	106	56	63.2271	54.208	54.9457	77.1851	44.6128	orange	da	67	Female	danish	unknown
1530	84018	2019 9 20	5	Square	159	56	255	48.7838	74.8508	-80.197	109.7	136.975	purple	da	67	Female	danish	unknown
1531	21428	2019 9 20	1	Triangle	168	128	255	62.4929	42.2438	-58.0052	71.7576	143.935	purple	da	63	Female	danish	unknown
1532	21428	2019 9 20	2	Square	150	194	255	77.4508	0.589651	-34.6037	34.6087	179.024	blue	da	63	Female	danish	unknown
1533	21428	2019 9 20	3	Pentagon	142	255	138	91.2806	-54.7915	45.9132	71.4852	309.962	green	da	63	Female	danish	unknown
1534	21428	2019 9 20	4	Hexagon	248	255	143	97.4144	-17.8926	52.4975	55.4629	341.179	yellow	da	63	Female	danish	unknown
1535	21428	2019 9 20	5	Circle	181	120	255	62.0633	49.7769	-58.616	76.8998	139.662	purple	da	63	Female	danish	unknown
1536	34935	2019 9 20	1	Triangle	255	110	236	68.3674	69.8773	-37.6065	79.3542	118.288	pink	da	61	Female	danish	unknown
1537	34935	2019 9 20	2	Circle	245	255	102	96.7767	-22.3981	69.8698	73.3721	342.226	yellow	da	61	Female	danish	unknown
1538	34935	2019 9 20	3	Hexagon	83	255	64	88.7923	-76.2161	73.0695	105.584	313.793	green	da	61	Female	danish	unknown
1539	34935	2019 9 20	4	Pentagon	255	98	84	62.2042	58.8962	39.443	70.8838	56.1896	orange	da	61	Female	danish	unknown
1540	34935	2019 9 20	5	Square	84	252	255	91.1071	-41.237	-14.0519	43.5654	251.183	blue	da	61	Female	danish	unknown
1541	60830	2019 9 20	1	Hexagon	137	255	41	90.3195	-64.362	81.153	103.577	321.582	green	da	76	Male	danish	Synesthetic
1542	60830	2019 9 20	2	Triangle	140	255	25	90.3965	-63.9209	84.0839	105.622	322.758	green	da	76	Male	danish	Synesthetic
1543	60830	2019 9 20	3	Square	60	38	255	37.0494	71.6812	-99.8796	122.94	144.334	blue	da	76	Male	danish	Synesthetic
1544	60830	2019 9 20	4	Circle	255	103	56	62.7203	55.5403	54.4455	77.7756	45.5703	orange	da	76	Male	danish	Synesthetic
1545	60830	2019 9 20	5	Pentagon	69	84	255	45.3913	49.9497	-86.0661	99.5106	149.871	blue	da	76	Male	danish	Synesthetic
1546	67491	2019 9 20	1	Circle	139	255	97	90.72	-60.2759	63.5604	87.5963	316.519	green	da	52	Male	danish	Non-synesthetic
1547	67491	2019 9 20	2	Triangle	255	128	238	71.4704	62.1096	-33.8885	70.7533	118.618	pink	da	52	Male	danish	Non-synesthetic
1548	67491	2019 9 20	3	Hexagon	255	103	61	62.7634	55.7153	52.0855	76.2699	46.9285	orange	da	52	Male	danish	Non-synesthetic
1549	67491	2019 9 20	4	Pentagon	255	204	74	84.4551	5.41505	68.4604	68.6743	4.52254	yellow	da	52	Male	danish	Non-synesthetic
1550	67491	2019 9 20	5	Square	255	71	154	59.9842	74.2969	-3.8667	74.3974	92.9792	pink	da	52	Male	danish	Non-synesthetic
1551	91719	2019 9 20	1	Hexagon	255	81	18	59.1548	63.715	66.0526	91.7744	43.968	red	da	53	Male	danish	Non-synesthetic
1552	91719	2019 9 20	2	Square	255	56	46	56.3796	72.3096	53.1675	89.7522	53.6739	red	da	53	Male	danish	Non-synesthetic
1553	91719	2019 9 20	3	Pentagon	69	255	56	88.4793	-79.0323	75.0554	108.993	313.522	green	da	53	Male	danish	Non-synesthetic
1554	91719	2019 9 20	4	Circle	255	31	34	54.4097	77.4212	57.1046	96.2028	53.5881	red	da	53	Male	danish	Non-synesthetic
1555	91719	2019 9 20	5	Triangle	255	54	252	62.4496	91.0812	-55.7721	106.8	121.481	pink	da	53	Male	danish	Non-synesthetic
1556	87404	2019 9 20	1	Pentagon	69	255	156	89.4774	-67.2375	34.4128	75.5323	297.104	green	da	71	Female	danish	unknown
1557	87404	2019 9 20	2	Circle	255	89	189	63.4126	71.8199	-18.893	74.2633	104.738	pink	da	71	Female	danish	unknown
1558	87404	2019 9 20	3	Square	54	90	255	46.0611	45.0685	-84.9898	96.2	152.064	blue	da	71	Female	danish	unknown
1559	87404	2019 9 20	4	Triangle	61	255	77	88.4684	-78.6811	68.2344	104.147	310.933	green	da	71	Female	danish	unknown
1560	87404	2019 9 20	5	Hexagon	255	99	211	65.6644	70.7787	-27.8808	76.072	111.5	pink	da	71	Female	danish	unknown
1561	41893	2019 9 20	1	Circle	63	46	255	38.2494	68.7772	-97.8797	119.628	144.905	blue	da	23	Female	danish	unknown
1562	41893	2019 9 20	2	Pentagon	255	220	82	88.476	-2.3491	69.3935	69.4333	358.061	yellow	da	23	Female	danish	unknown
1563	41893	2019 9 20	3	Square	255	27	10	54.1044	77.7317	65.1659	101.434	50.0254	red	da	23	Female	danish	unknown
1564	41893	2019 9 20	4	Hexagon	99	255	64	89.1765	-73.0266	73.5757	103.664	315.215	green	da	23	Female	danish	unknown
1565	41893	2019 9 20	5	Triangle	255	123	0	66.0838	45.2678	73.4462	86.2758	31.6472	orange	da	23	Female	danish	unknown
1566	82206	2019 9 20	1	Triangle	129	199	171	75.1092	-28.2069	7.08811	29.0839	284.106	green	en	19	Female	danish	unknown
1567	82206	2019 9 20	2	Hexagon	237	193	59	79.877	2.85654	69.0187	69.0778	2.37	yellow	en	19	Female	danish	unknown
1568	82206	2019 9 20	3	Square	82	145	255	61.0116	14.6109	-60.6953	62.4292	166.465	blue	en	19	Female	danish	unknown
1569	82206	2019 9 20	4	Circle	227	196	255	83.4588	21.6789	-24.9108	33.0231	138.968	pink	en	19	Female	danish	unknown
1570	82206	2019 9 20	5	Pentagon	209	255	231	96.3452	-19.2005	6.63569	20.3148	289.065	green	en	19	Female	danish	unknown
1571	16666	2019 9 20	1	Hexagon	255	61	36	56.8132	70.6775	58.1462	91.5221	50.556	red	da	76	Female	danish	unknown
1572	16666	2019 9 20	2	Triangle	75	255	59	88.6036	-77.9121	74.3483	107.694	313.659	green	da	76	Female	danish	unknown
1573	16666	2019 9 20	3	Pentagon	255	82	249	65.0725	82.6741	-49.9539	96.5939	121.141	pink	da	76	Female	danish	unknown
1574	16666	2019 9 20	4	Square	255	242	56	93.9058	-14.3601	83.3521	84.5801	350.225	yellow	da	76	Female	danish	unknown
1575	16666	2019 9 20	5	Circle	71	154	255	63.0669	7.74397	-57.4362	57.9559	172.321	blue	da	76	Female	danish	unknown
1576	79066	2019 9 20	1	Hexagon	69	115	255	52.6679	31.1876	-74.1741	80.4641	157.195	blue	da	70	Female	danish	Synesthetic
1577	79066	2019 9 20	2	Pentagon	51	255	245	91.1481	-48.7575	-8.85818	49.5556	259.703	blue	da	70	Female	danish	Synesthetic
1578	79066	2019 9 20	3	Circle	51	255	75	88.3174	-80.0374	68.7472	105.509	310.661	green	da	70	Female	danish	Synesthetic
1579	79066	2019 9 20	4	Triangle	69	193	255	73.9464	-14.3624	-40.2945	42.7776	199.618	blue	da	70	Female	danish	Synesthetic
1580	79066	2019 9 20	5	Square	243	255	71	96.4229	-24.8929	80.8296	84.5759	342.883	yellow	da	70	Female	danish	Synesthetic
1581	55325	2019 9 20	1	Circle	255	122	33	65.9778	46.1399	66.5311	80.9647	34.7416	orange	da	67	Female	danish	Non-synesthetic
1582	55325	2019 9 20	2	Square	129	255	33	89.9955	-66.9298	82.3156	106.092	320.886	green	da	67	Female	danish	Non-synesthetic
1583	55325	2019 9 20	3	Hexagon	246	255	143	97.2671	-18.656	52.2831	55.5119	340.362	yellow	da	67	Female	danish	Non-synesthetic
1584	55325	2019 9 20	4	Triangle	255	54	121	57.3525	76.4307	11.7606	77.3303	81.2524	pink	da	67	Female	danish	Non-synesthetic
1585	55325	2019 9 20	5	Pentagon	171	255	69	91.9559	-52.1638	75.6342	91.8781	325.407	green	da	67	Female	danish	Non-synesthetic
1586	12681	2019 9 20	1	Circle	158	0	16	32.5002	56.232	39.6962	68.8319	54.7803	red	da	50	Female	danish	unknown
1587	12681	2019 9 20	2	Hexagon	37	49	125	23.9018	22.1246	-44.6855	49.8627	153.659	blue	da	50	Female	danish	unknown
1588	12681	2019 9 20	3	Triangle	183	214	99	81.3252	-27.4334	52.6395	59.3591	332.473	green	da	50	Female	danish	unknown
1589	12681	2019 9 20	4	Square	41	128	44	47.0932	-43.319	37.1173	57.0459	310.591	green	da	50	Female	danish	unknown
1590	12681	2019 9 20	5	Pentagon	74	167	255	66.7557	0.601724	-51.574	51.5775	179.332	blue	da	50	Female	danish	unknown
1591	48236	2019 9 20	1	Triangle	105	147	255	62.5817	17.274	-58.1274	60.6398	163.449	blue	da	52	Male	danish	unknown
1592	48236	2019 9 20	2	Hexagon	48	155	255	62.7493	4.67549	-57.9776	58.1658	175.389	blue	da	52	Male	danish	unknown
1593	48236	2019 9 20	3	Square	140	224	255	85.0487	-17.6037	-23.0085	28.9704	217.419	blue	da	52	Male	danish	unknown
1594	48236	2019 9 20	4	Pentagon	51	173	255	67.8779	-5.38677	-49.8378	50.1281	186.169	blue	da	52	Male	danish	unknown
1595	48236	2019 9 20	5	Circle	255	110	248	68.8911	71.7836	-43.3929	83.8798	121.153	pink	da	52	Male	danish	unknown
1596	71252	2019 9 20	1	Hexagon	0	8	255	32.6813	77.9913	-107.217	132.583	143.967	blue	da	24	Female	danish	unknown
1597	71252	2019 9 20	2	Square	255	25	0	53.9872	77.9356	67.4679	103.082	49.1177	red	da	24	Female	danish	unknown
1598	71252	2019 9 20	3	Pentagon	17	255	0	87.7923	-85.6548	83.2497	119.446	314.184	green	da	24	Female	danish	unknown
1599	71252	2019 9 20	4	Circle	255	247	254	98.0086	3.87588	-2.40041	4.559	121.771	purple	da	24	Female	danish	unknown
1600	71252	2019 9 20	5	Triangle	255	0	234	59.1643	95.4114	-50.9696	108.172	118.112	pink	da	24	Female	danish	unknown
1601	85485	2019 9 20	1	Hexagon	38	183	255	70.5209	-11.925	-45.6924	47.2229	194.627	blue	da	50	Female	danish	unknown
1602	85485	2019 9 20	2	Circle	255	147	46	71.0982	33.9649	66.3765	74.5618	27.0989	orange	da	50	Female	danish	unknown
1603	85485	2019 9 20	3	Triangle	38	255	5	87.9389	-84.302	83.0477	118.337	314.571	green	da	50	Female	danish	unknown
1604	85485	2019 9 20	4	Square	43	103	255	48.7987	36.2414	-80.5176	88.298	155.767	blue	da	50	Female	danish	unknown
1605	85485	2019 9 20	5	Pentagon	130	255	5	89.9862	-67.1619	85.5448	108.76	321.864	green	da	50	Female	danish	unknown
1606	64528	2019 9 20	1	Circle	255	25	37	54.1287	78.3384	55.5107	96.0122	54.6785	red	da	67	Female	danish	unknown
1607	64528	2019 9 20	2	Hexagon	45	255	38	88.0711	-82.877	78.9419	114.457	313.607	green	da	67	Female	danish	unknown
1608	64528	2019 9 20	3	Triangle	255	248	31	95.3696	-17.8843	90.0626	91.8211	348.768	yellow	da	67	Female	danish	unknown
1609	64528	2019 9 20	4	Square	243	20	255	58.7692	95.0336	-63.4284	114.257	123.72	pink	da	67	Female	danish	unknown
1610	64528	2019 9 20	5	Pentagon	105	36	255	40.3831	75.1832	-94.2422	120.557	141.418	blue	da	67	Female	danish	unknown
1611	84720	2019 9 20	1	Circle	255	121	64	65.9902	47.5331	53.9693	71.9172	41.3718	orange	da	66	Male	danish	unknown
1612	84720	2019 9 20	2	Pentagon	105	107	255	52.6599	41.1523	-74.1002	84.7606	150.954	blue	da	66	Male	danish	unknown
1613	84720	2019 9 20	3	Triangle	110	255	250	92.456	-39.9077	-9.38059	40.9954	256.772	blue	da	66	Male	danish	unknown
1614	84720	2019 9 20	4	Hexagon	255	147	46	71.0982	33.9649	66.3765	74.5618	27.0989	orange	da	66	Male	danish	unknown
1615	84720	2019 9 20	5	Square	255	25	68	54.4276	79.1843	39.288	88.3951	63.6113	red	da	66	Male	danish	unknown
1616	62267	2019 9 20	1	Square	94	255	36	88.9334	-75.4542	80.4279	110.281	316.828	green	da	63	Male	danish	unknown
1617	62267	2019 9 20	2	Circle	249	255	69	96.8576	-22.5691	82.0294	85.0776	344.617	yellow	da	63	Male	danish	unknown
1618	62267	2019 9 20	3	Hexagon	255	61	165	59.2696	78.39	-11.3394	79.2059	98.231	pink	da	63	Male	danish	unknown
1619	62267	2019 9 20	4	Pentagon	255	137	46	69.0074	39.0476	64.5387	75.4318	31.1751	orange	da	63	Male	danish	unknown
1620	62267	2019 9 20	5	Triangle	255	53	38	56.0409	72.9236	56.6343	92.3326	52.1662	red	da	63	Male	danish	unknown
1621	92510	2019 9 20	1	Pentagon	63	255	46	88.3377	-80.4197	77.4982	111.684	313.94	green	da	69	Male	danish	unknown
1622	92510	2019 9 20	2	Square	46	60	255	39.631	61.4539	-95.611	113.658	147.269	blue	da	69	Male	danish	unknown
1623	92510	2019 9 20	3	Hexagon	255	247	94	95.4098	-15.0683	71.8518	73.4148	348.156	yellow	da	69	Male	danish	unknown
1624	92510	2019 9 20	4	Triangle	112	255	248	92.4583	-40.0617	-8.33537	40.9197	258.247	blue	da	69	Male	danish	unknown
1625	92510	2019 9 20	5	Circle	255	31	49	54.521	77.7421	49.8945	92.3758	57.3078	red	da	69	Male	danish	unknown
1626	49670	2019 9 20	1	Circle	192	43	255	52.0125	83.5519	-74.7402	112.103	131.814	purple	da	65	Female	danish	unknown
1627	49670	2019 9 20	2	Hexagon	175	15	255	47.8494	86.2022	-81.6376	118.725	133.442	purple	da	65	Female	danish	unknown
1628	49670	2019 9 20	3	Triangle	81	255	28	88.6139	-78.2337	81.4296	112.922	316.147	green	da	65	Female	danish	unknown
1629	49670	2019 9 20	4	Square	136	255	0	90.207	-65.4749	86.1849	108.235	322.776	green	da	65	Female	danish	unknown
1630	49670	2019 9 20	5	Pentagon	255	0	170	56.2562	88.0977	-18.8192	90.0854	102.058	pink	da	65	Female	danish	unknown
1631	61782	2019 9 20	1	Square	25	48	255	37.0002	66.4549	-99.9997	120.068	146.394	blue	da	38	Female	danish	unknown
1632	61782	2019 9 20	2	Triangle	255	238	46	92.8432	-12.7027	85.0125	85.9563	351.502	yellow	da	38	Female	danish	unknown
1633	61782	2019 9 20	3	Pentagon	252	54	255	62.1329	90.9752	-57.963	107.871	122.502	pink	da	38	Female	danish	unknown
1634	61782	2019 9 20	4	Circle	255	5	22	53.421	79.9238	61.2694	100.706	52.5263	red	da	38	Female	danish	unknown
1635	61782	2019 9 20	5	Hexagon	59	235	255	85.7861	-36.3097	-22.1111	42.5123	238.66	blue	da	38	Female	danish	unknown
1636	44869	2019 9 20	1	Square	72	255	69	88.6015	-77.7285	71.195	105.406	312.488	green	da	76	Female	danish	unknown
1637	44869	2019 9 20	2	Pentagon	59	41	255	37.3596	70.5382	-99.3651	121.857	144.629	blue	da	76	Female	danish	unknown
1638	44869	2019 9 20	3	Circle	255	245	51	94.6562	-15.9715	85.3286	86.8105	349.398	yellow	da	76	Female	danish	unknown
1639	44869	2019 9 20	4	Hexagon	133	255	231	92.6943	-39.9483	0.888018	39.9582	271.273	blue	da	76	Female	danish	unknown
1640	44869	2019 9 20	5	Triangle	255	23	251	60.6425	96.0662	-58.0993	112.269	121.165	pink	da	76	Female	danish	unknown
1641	8396	2019 9 20	1	Pentagon	255	179	48	78.2974	17.3952	72.0012	74.0727	13.5821	yellow	da	75	Female	danish	unknown
1642	8396	2019 9 20	2	Square	61	31	255	36.3473	74.0155	-101.047	125.255	143.778	blue	da	75	Female	danish	unknown
1643	8396	2019 9 20	3	Triangle	26	255	5	87.8461	-85.1435	82.9341	118.859	314.247	green	da	75	Female	danish	unknown
1644	8396	2019 9 20	4	Hexagon	255	28	244	60.4511	94.5294	-54.5137	109.122	119.971	pink	da	75	Female	danish	unknown
1645	8396	2019 9 20	5	Circle	255	221	25	88.4701	-4.70386	85.6496	85.7786	356.856	yellow	da	75	Female	danish	unknown
1646	30451	2019 9 20	1	Square	40	20	255	34.3325	76.2678	-104.434	129.318	143.859	blue	da	52	Male	danish	unknown
1647	30451	2019 9 20	2	Pentagon	255	36	160	57.1398	83.5203	-11.6145	84.324	97.9169	pink	da	52	Male	danish	unknown
1648	30451	2019 9 20	3	Triangle	255	25	213	58.7561	90.8644	-39.7549	99.1806	113.63	pink	da	52	Male	danish	unknown
1649	30451	2019 9 20	4	Hexagon	255	198	54	82.8703	7.70888	74.1263	74.526	5.93722	yellow	da	52	Male	danish	unknown
1650	30451	2019 9 20	5	Circle	255	23	62	54.2678	79.2285	42.5344	89.924	61.7705	red	da	52	Male	danish	unknown
1651	59846	2019 9 20	1	Square	255	57	54	56.545	72.2532	49.2815	87.4596	55.7034	red	da	68	Female	danish	unknown
1652	59846	2019 9 20	2	Pentagon	69	78	255	44.1346	53.3785	-88.134	103.038	148.799	blue	da	68	Female	danish	unknown
1653	59846	2019 9 20	3	Circle	99	255	131	89.7696	-66.2079	47.0364	81.2152	305.391	green	da	68	Female	danish	unknown
1654	59846	2019 9 20	4	Triangle	255	46	245	61.4912	91.7798	-53.4156	106.192	120.199	pink	da	68	Female	danish	unknown
1655	59846	2019 9 20	5	Hexagon	74	113	255	52.3793	33.0214	-74.6336	81.6124	156.133	blue	da	68	Female	danish	unknown
1656	65790	2019 9 20	1	Triangle	84	255	238	91.4923	-47.073	-4.65987	47.303	264.347	blue	da	64	Female	danish	Synesthetic
1657	65790	2019 9 20	2	Circle	255	102	250	67.776	75.4138	-46.2413	88.4619	121.515	pink	da	64	Female	danish	Synesthetic
1658	65790	2019 9 20	3	Square	66	255	56	88.4283	-79.4733	74.989	109.267	313.337	green	da	64	Female	danish	Synesthetic
1659	65790	2019 9 20	4	Hexagon	64	255	182	89.8509	-62.8026	21.812	66.4825	289.153	green	da	64	Female	danish	Synesthetic
1660	65790	2019 9 20	5	Pentagon	255	244	38	94.3569	-15.8173	88.0012	89.4114	349.81	yellow	da	64	Female	danish	Synesthetic
1661	14553	2019 9 20	1	Pentagon	69	75	255	43.5291	55.051	-89.1317	104.762	148.299	blue	da	25	Female	danish	unknown
1662	14553	2019 9 20	2	Circle	255	248	54	95.4398	-17.3296	85.2358	86.9796	348.508	yellow	da	25	Female	danish	unknown
1663	14553	2019 9 20	3	Hexagon	255	61	216	61.2733	84.3497	-37.5108	92.3143	113.975	pink	da	25	Female	danish	unknown
1664	14553	2019 9 20	4	Triangle	255	220	43	88.2684	-3.84054	81.9017	81.9917	357.315	yellow	da	25	Female	danish	unknown
1665	14553	2019 9 20	5	Square	255	75	25	58.3859	65.9758	63.4954	91.5668	46.0975	red	da	25	Female	danish	unknown
1666	86381	2019 9 21	1	Hexagon	6	120	27	43.5804	-47.3395	40.4709	62.281	310.527	green	da	43	Female	danish	unknown
1667	86381	2019 9 21	2	Circle	25	64	34	23.6342	-21.6875	14.2771	25.9651	303.357	green	da	43	Female	danish	unknown
1668	86381	2019 9 21	3	Triangle	33	173	166	64.1292	-36.3083	-6.5602	36.8962	259.758	blue	da	43	Female	danish	unknown
1669	86381	2019 9 21	4	Pentagon	80	143	125	54.8966	-24.813	3.26651	25.0271	277.5	green	da	43	Female	danish	unknown
1670	86381	2019 9 21	5	Square	28	173	57	62.0213	-59.3054	47.7497	76.1391	308.839	green	da	43	Female	danish	unknown
1671	82519	2019 9 21	1	Hexagon	255	17	0	53.6731	78.8411	67.3544	103.694	49.4926	red	da	20	Female	danish	unknown
1672	82519	2019 9 21	2	Triangle	255	128	0	67.0548	42.826	74.0176	85.5142	30.0533	orange	da	20	Female	danish	unknown
1673	82519	2019 9 21	3	Circle	255	243	10	94.0492	-15.7281	91.4992	92.8412	350.247	yellow	da	20	Female	danish	unknown
1674	82519	2019 9 21	4	Square	30	255	0	87.8681	-84.9645	83.3421	119.016	314.448	green	da	20	Female	danish	unknown
1675	82519	2019 9 21	5	Pentagon	179	0	255	48.0127	87.9667	-81.3466	119.814	132.761	purple	da	20	Female	danish	unknown
1676	84266	2019 9 21	1	Triangle	189	213	255	84.8049	1.04384	-23.1281	23.1517	177.416	blue	da	23	Female	danish	unknown
1677	84266	2019 9 21	2	Circle	247	255	15	96.546	-24.7088	92.6893	95.9261	345.073	yellow	da	23	Female	danish	unknown
1678	84266	2019 9 21	3	Square	38	237	255	86.1034	-38.8409	-21.6549	44.4696	240.859	blue	da	23	Female	danish	unknown
1679	84266	2019 9 21	4	Hexagon	255	97	176	64.1201	67.1121	-10.4122	67.915	98.8189	pink	da	23	Female	danish	unknown
1680	84266	2019 9 21	5	Pentagon	235	255	133	96.3591	-23.8026	55.6637	60.5393	336.848	yellow	da	23	Female	danish	unknown
1681	33031	2019 9 21	1	Triangle	255	5	13	53.3898	79.838	64.0803	102.374	51.2485	red	da	20	Female	danish	unknown
1682	33031	2019 9 21	2	Pentagon	163	77	255	52.1905	67.1804	-74.6229	100.408	138.004	purple	da	20	Female	danish	unknown
1683	33031	2019 9 21	3	Hexagon	255	113	61	64.4944	51.1926	53.8589	74.3065	43.5461	orange	da	20	Female	danish	unknown
1684	33031	2019 9 21	4	Square	54	161	255	64.5558	1.72937	-55.0946	55.1217	178.202	blue	da	20	Female	danish	unknown
1685	33031	2019 9 21	5	Circle	255	223	61	89.0999	-4.78943	77.5395	77.6873	356.465	yellow	da	20	Female	danish	unknown
1686	92740	2019 9 21	1	Pentagon	255	26	18	54.0797	77.9348	63.0038	100.216	51.0473	red	da	19	Female	danish	unknown
1687	92740	2019 9 21	2	Hexagon	89	33	255	38.6029	74.8962	-97.2387	122.739	142.395	blue	da	19	Female	danish	unknown
1688	92740	2019 9 21	3	Circle	255	242	0	93.7828	-15.3168	92.0342	93.3001	350.551	yellow	da	19	Female	danish	unknown
1689	92740	2019 9 21	4	Triangle	21	255	13	87.8258	-85.2947	82.2858	118.516	313.971	green	da	19	Female	danish	unknown
1690	92740	2019 9 21	5	Square	255	4	0	53.3349	79.8196	67.2356	104.364	49.8911	red	da	19	Female	danish	unknown
1691	20962	2019 9 21	1	Square	41	62	255	39.8054	60.1916	-95.3274	112.74	147.731	blue	da	23	Male	danish	unknown
1692	20962	2019 9 21	2	Hexagon	77	169	255	67.4043	-0.125821	-50.5427	50.5429	180.143	blue	da	23	Male	danish	unknown
1693	20962	2019 9 21	3	Triangle	255	255	31	97.1795	-21.2286	91.4894	93.92	346.937	yellow	da	23	Male	danish	unknown
1694	20962	2019 9 21	4	Pentagon	255	0	4	53.2503	80.1185	66.2017	103.931	50.4332	red	da	23	Male	danish	unknown
1695	20962	2019 9 21	5	Circle	15	255	27	87.822	-85.2355	80.5971	117.307	313.398	green	da	23	Male	danish	unknown
1696	9325	2019 9 21	1	Triangle	255	41	55	55.2048	76.1084	47.3926	89.6579	58.0895	red	da	44	Female	danish	Synesthetic
1697	9325	2019 9 21	2	Square	31	23	255	34.235	75.3883	-104.605	128.94	144.22	blue	da	44	Female	danish	Synesthetic
1698	9325	2019 9 21	3	Hexagon	255	79	15	58.8755	64.424	66.618	92.6737	44.0408	red	da	44	Female	danish	Synesthetic
1699	9325	2019 9 21	4	Circle	255	33	33	54.5166	77.08	57.6279	96.2409	53.2168	red	da	44	Female	danish	Synesthetic
1700	9325	2019 9 21	5	Pentagon	50	255	36	88.1228	-82.4395	79.4071	114.463	313.927	green	da	44	Female	danish	Synesthetic
1701	53785	2019 9 21	1	Circle	255	43	54	55.3403	75.665	48.0657	89.6409	57.5745	red	da	46	Male	danish	Non-synesthetic
1702	53785	2019 9 21	2	Triangle	246	255	125	97.063	-20.2865	60.3364	63.6555	341.416	yellow	da	46	Male	danish	Non-synesthetic
1703	53785	2019 9 21	3	Square	108	59	255	43.5578	66.996	-88.9874	111.388	143.025	blue	da	46	Male	danish	Non-synesthetic
1704	53785	2019 9 21	4	Hexagon	82	255	163	89.8376	-64.0706	31.4489	71.3728	296.144	green	da	46	Male	danish	Non-synesthetic
1705	53785	2019 9 21	5	Pentagon	108	255	59	89.4024	-71.2832	75.3913	103.755	316.604	green	da	46	Male	danish	Non-synesthetic
1706	96867	2019 9 21	1	Circle	255	48	33	55.5743	74.0638	58.4435	94.3456	51.7232	red	da	67	Female	danish	Synesthetic
1707	96867	2019 9 21	2	Pentagon	145	66	255	48.4303	68.9207	-80.8432	106.234	139.552	purple	da	67	Female	danish	Synesthetic
1708	96867	2019 9 21	3	Hexagon	71	255	139	89.2611	-69.8298	42.4542	81.7224	301.298	green	da	67	Female	danish	Synesthetic
1709	96867	2019 9 21	4	Square	166	255	255	94.6714	-26.5127	-8.45217	27.8273	252.318	blue	da	67	Female	danish	Synesthetic
1710	96867	2019 9 21	5	Triangle	193	255	181	94.3942	-32.8712	29.2766	44.0186	311.69	green	da	67	Female	danish	Synesthetic
1711	55839	2019 9 21	1	Square	8	16	255	33.221	76.7123	-106.312	131.099	144.187	blue	da	63	Female	danish	unknown
1712	55839	2019 9 21	2	Circle	255	23	38	54.0481	78.6091	54.9729	95.924	55.0342	red	da	63	Female	danish	unknown
1713	55839	2019 9 21	3	Hexagon	255	225	28	89.4856	-6.6596	85.9521	86.2097	355.57	yellow	da	63	Female	danish	unknown
1714	55839	2019 9 21	4	Pentagon	89	255	74	88.9858	-74.3852	69.9983	102.142	313.26	green	da	63	Female	danish	unknown
1715	55839	2019 9 21	5	Triangle	33	78	255	42.7472	50.9352	-90.469	103.822	150.62	blue	da	63	Female	danish	unknown
1716	63903	2019 9 21	1	Circle	255	0	0	53.2408	80.0925	67.2032	104.552	50.001	red	da	20	Female	danish	unknown
1717	63903	2019 9 21	2	Square	0	255	38	87.8023	-85.3011	78.6017	115.994	312.659	green	da	20	Female	danish	unknown
1718	63903	2019 9 21	3	Pentagon	255	123	0	66.0838	45.2678	73.4462	86.2758	31.6472	orange	da	20	Female	danish	unknown
1719	63903	2019 9 21	4	Hexagon	25	0	255	32.7538	79.3314	-107.085	133.269	143.468	blue	da	20	Female	danish	unknown
1720	63903	2019 9 21	5	Triangle	238	255	0	95.8716	-28.4842	92.9756	97.241	342.967	yellow	da	20	Female	danish	unknown
1721	75241	2019 9 21	1	Square	28	255	58	88.0011	-83.198	73.8548	111.249	311.595	green	da	72	Female	danish	unknown
1722	75241	2019 9 21	2	Triangle	48	52	255	38.3789	65.416	-97.6863	117.566	146.192	blue	da	72	Female	danish	unknown
1723	75241	2019 9 21	3	Pentagon	255	97	97	62.2356	60.0545	32.2468	68.1645	61.7661	orange	da	72	Female	danish	unknown
1724	75241	2019 9 21	4	Hexagon	99	216	255	81.2803	-21.8479	-28.8959	36.2258	217.093	blue	da	72	Female	danish	unknown
1725	75241	2019 9 21	5	Circle	118	255	59	89.7123	-68.8113	75.7951	102.371	317.765	green	da	72	Female	danish	unknown
1726	33909	2019 9 21	1	Circle	255	74	38	58.3249	66.5526	58.5326	88.6302	48.6686	red	da	66	Female	danish	unknown
1727	33909	2019 9 21	2	Square	255	46	18	55.3441	74.3205	63.7369	97.9077	49.3838	red	da	66	Female	danish	unknown
1728	33909	2019 9 21	3	Triangle	126	51	255	44.2647	72.2679	-87.7598	113.686	140.529	purple	da	66	Female	danish	unknown
1729	33909	2019 9 21	4	Hexagon	46	227	255	83.3017	-33.6551	-25.9053	42.4705	232.413	blue	da	66	Female	danish	unknown
1730	33909	2019 9 21	5	Pentagon	41	219	255	80.9323	-30.1795	-29.5341	42.2264	225.619	blue	da	66	Female	danish	unknown
1731	19442	2019 9 21	1	Triangle	146	255	112	91.1427	-56.7551	57.7388	80.9624	315.492	green	da	66	Female	danish	Synesthetic
1732	19442	2019 9 21	2	Square	66	255	82	88.5824	-77.5743	66.544	102.205	310.623	green	da	66	Female	danish	Synesthetic
1733	19442	2019 9 21	3	Pentagon	255	150	69	71.8984	33.2527	57.7729	66.6592	29.9237	orange	da	66	Female	danish	Synesthetic
1734	19442	2019 9 21	4	Hexagon	255	65	43	57.2911	69.6207	55.423	88.9873	51.4777	red	da	66	Female	danish	Synesthetic
1735	19442	2019 9 21	5	Circle	255	64	99	57.8795	72.2028	25.477	76.5658	70.5644	red	da	66	Female	danish	Synesthetic
1736	93487	2019 9 21	1	Pentagon	111	255	0	89.3442	-72.285	85.1389	111.686	319.668	green	da	29	Female	danish	unknown
1737	93487	2019 9 21	2	Circle	64	112	255	51.7188	32.4845	-75.726	82.3995	156.782	blue	da	29	Female	danish	unknown
1738	93487	2019 9 21	3	Triangle	255	138	220	72.6334	54.4799	-22.2096	58.833	112.179	pink	da	29	Female	danish	unknown
1739	93487	2019 9 21	4	Hexagon	211	89	255	60.0829	71.5614	-61.5822	94.4109	130.714	purple	da	29	Female	danish	unknown
1740	93487	2019 9 21	5	Square	255	215	69	87.1411	-0.431816	72.9792	72.9805	359.661	yellow	da	29	Female	danish	unknown
1741	44066	2019 9 21	1	Hexagon	255	252	77	96.5823	-18.3685	79.3135	81.4127	346.961	yellow	da	31	Female	danish	unknown
1742	44066	2019 9 21	2	Triangle	189	255	254	95.7852	-20.5562	-6.16162	21.4598	253.314	blue	da	31	Female	danish	unknown
1743	44066	2019 9 21	3	Square	110	117	255	55.3344	36.0895	-69.7505	78.534	152.643	blue	da	31	Female	danish	unknown
1744	44066	2019 9 21	4	Circle	255	25	56	54.2891	78.7929	45.9041	91.1894	59.7753	red	da	31	Female	danish	unknown
1745	44066	2019 9 21	5	Pentagon	156	247	255	92.0448	-25.1618	-12.407	28.0544	243.753	blue	da	31	Female	danish	unknown
1746	49608	2019 9 21	1	Pentagon	20	44	255	36.3048	68.0914	-101.16	121.942	146.055	blue	da	13	Female	danish	Non-synesthetic
1747	49608	2019 9 21	2	Circle	255	36	105	55.6329	79.2696	18.9237	81.497	76.5733	red	da	13	Female	danish	Non-synesthetic
1748	49608	2019 9 21	3	Triangle	255	126	13	66.6854	43.9109	71.8962	84.2451	31.4146	orange	da	13	Female	danish	Non-synesthetic
1749	49608	2019 9 21	4	Square	22	179	11	63.699	-64.5485	62.5663	89.8946	314.107	green	da	13	Female	danish	Non-synesthetic
1750	49608	2019 9 21	5	Hexagon	150	84	255	51.8869	61.5993	-75.1819	97.1946	140.671	purple	da	13	Female	danish	Non-synesthetic
1751	5738	2019 9 21	1	Triangle	255	13	0	53.5518	79.1918	67.3113	103.933	49.6362	red	da	16	Female	danish	unknown
1752	5738	2019 9 21	2	Pentagon	130	179	27	67.3255	-36.5797	64.1357	73.834	330.302	green	da	16	Female	danish	unknown
1753	5738	2019 9 21	3	Hexagon	45	171	235	66.2732	-11.8101	-41.4724	43.1212	195.895	blue	da	16	Female	danish	unknown
1754	5738	2019 9 21	4	Circle	255	0	191	57.1023	90.2631	-29.733	95.0341	108.232	pink	da	16	Female	danish	unknown
1755	5738	2019 9 21	5	Square	0	0	0	0	0	0	0	0	black	da	16	Female	danish	unknown
1756	36469	2019 9 21	1	Circle	255	199	59	83.14	7.3666	72.7099	73.0821	5.78518	yellow	da	48	Female	danish	unknown
1757	36469	2019 9 21	2	Hexagon	255	3	99	54.2733	82.5039	20.6953	85.06	75.9185	red	da	48	Female	danish	unknown
1758	36469	2019 9 21	3	Triangle	46	196	255	74.3658	-18.2507	-39.6746	43.6711	204.703	blue	da	48	Female	danish	unknown
1759	36469	2019 9 21	4	Square	212	38	255	54.6636	87.6711	-70.3	112.376	128.725	purple	da	48	Female	danish	unknown
1760	36469	2019 9 21	5	Pentagon	54	173	14	62.2547	-58.1373	61.1271	84.3592	316.436	green	da	48	Female	danish	unknown
1761	58495	2019 9 21	1	Circle	99	255	120	89.638	-67.6905	51.9795	85.3456	307.521	green	da	66	Male	danish	Synesthetic
1762	58495	2019 9 21	2	Triangle	255	15	23	53.6759	79.2099	61.0657	100.016	52.3701	red	da	66	Male	danish	Synesthetic
1763	58495	2019 9 21	3	Hexagon	255	252	69	96.5388	-18.7148	81.8961	84.0072	347.128	yellow	da	66	Male	danish	Synesthetic
1764	58495	2019 9 21	4	Pentagon	38	45	255	36.9415	68.1122	-100.087	121.065	145.764	blue	da	66	Male	danish	Synesthetic
1765	58495	2019 9 21	5	Square	255	248	31	95.3696	-17.8843	90.0626	91.8211	348.768	yellow	da	66	Male	danish	Synesthetic
1766	9294	2019 9 21	1	Square	64	54	255	39.4894	65.3666	-95.82	115.993	145.699	blue	da	62	Female	danish	Non-synesthetic
1767	9294	2019 9 21	2	Pentagon	161	66	255	50.3265	71.4372	-77.668	105.525	137.393	purple	da	62	Female	danish	Non-synesthetic
1768	9294	2019 9 21	3	Circle	255	126	46	66.8132	44.5068	62.5982	76.8075	35.4125	orange	da	62	Female	danish	Non-synesthetic
1769	9294	2019 9 21	4	Triangle	49	31	255	35.695	73.5795	-102.151	125.892	144.235	blue	da	62	Female	danish	Non-synesthetic
1770	9294	2019 9 21	5	Hexagon	231	94	255	63.5219	73.9039	-55.9351	92.6851	127.121	pink	da	62	Female	danish	Non-synesthetic
1771	52226	2019 9 21	1	Pentagon	106	173	184	66.8319	-18.366	-12.3149	22.1125	236.157	blue	da	60	Female	danish	unknown
1772	52226	2019 9 21	2	Square	87	227	255	84.0588	-29.1679	-24.6827	38.21	229.761	blue	da	60	Female	danish	unknown
1773	52226	2019 9 21	3	Triangle	130	155	255	66.0636	17.7326	-52.5073	55.4208	161.339	blue	da	60	Female	danish	unknown
1774	52226	2019 9 21	4	Circle	120	255	117	90.2265	-63.2884	54.1935	83.3208	310.573	green	da	60	Female	danish	unknown
1775	52226	2019 9 21	5	Hexagon	255	208	181	86.855	12.7433	19.6514	23.4215	32.9621	pink	da	60	Female	danish	unknown
1776	87411	2019 9 21	1	Hexagon	227	214	100	84.6618	-9.72231	56.8921	57.7169	350.302	yellow	da	27	Female	danish	unknown
1777	87411	2019 9 21	2	Square	158	129	77	55.5905	4.30809	32.2141	32.5009	7.61715	brown	da	27	Female	danish	unknown
1778	87411	2019 9 21	3	Triangle	133	214	255	81.9986	-14.0916	-27.6844	31.0644	206.977	blue	da	27	Female	danish	unknown
1779	87411	2019 9 21	4	Pentagon	189	28	0	40.6592	59.9785	54.1628	80.8148	47.9168	red	da	27	Female	danish	unknown
1780	87411	2019 9 21	5	Circle	255	243	204	95.8815	-2.0615	20.2866	20.3911	354.198	yellow	da	27	Female	danish	unknown
1781	73682	2019 9 21	1	Square	111	15	255	39.4789	80.245	-95.7215	124.907	140.026	purple	da	25	Female	danish	Non-synesthetic
1782	73682	2019 9 21	2	Triangle	255	39	10	54.8037	75.728	65.5074	100.13	49.1391	red	da	25	Female	danish	Non-synesthetic
1783	73682	2019 9 21	3	Circle	255	218	36	87.7438	-2.99564	83.0687	83.1227	357.935	yellow	da	25	Female	danish	Non-synesthetic
1784	73682	2019 9 21	4	Pentagon	213	28	255	54.2374	89.5405	-70.9823	114.263	128.405	pink	da	25	Female	danish	Non-synesthetic
1785	73682	2019 9 21	5	Hexagon	173	158	255	69.8643	26.6959	-46.3082	53.4521	150.037	blue	da	25	Female	danish	Non-synesthetic
1786	89470	2019 9 21	1	Hexagon	149	125	255	60.1368	39.4315	-61.8676	73.3652	147.488	blue	da	57	Female	danish	unknown
1787	89470	2019 9 21	2	Triangle	92	148	74	56.0364	-33.0566	33.2369	46.8767	315.156	green	da	57	Female	danish	unknown
1788	89470	2019 9 21	3	Pentagon	102	255	105	89.5616	-68.8432	58.5619	90.3819	310.386	green	da	57	Female	danish	unknown
1789	89470	2019 9 21	4	Circle	87	207	255	78.3842	-19.2022	-33.3782	38.5076	209.911	blue	da	57	Female	danish	unknown
1790	89470	2019 9 21	5	Square	185	56	255	52.2457	78.8638	-74.4061	108.424	133.334	purple	da	57	Female	danish	unknown
1791	5401	2019 9 21	1	Hexagon	117	154	255	65.0501	15.5172	-54.1617	56.3407	164.013	blue	da	10	Female	danish	unknown
1792	5401	2019 9 21	2	Pentagon	207	21	4	43.9664	66.2058	56.4121	86.98	49.5666	red	da	10	Female	danish	unknown
1793	5401	2019 9 21	3	Square	153	255	89	91.2392	-56.7389	67.4852	88.1678	319.944	green	da	10	Female	danish	unknown
1794	5401	2019 9 21	4	Circle	255	249	61	95.7269	-17.5783	83.564	85.3928	348.121	yellow	da	10	Female	danish	unknown
1795	5401	2019 9 21	5	Triangle	255	5	147	55.5651	85.6927	-6.28737	85.9231	94.1963	pink	da	10	Female	danish	unknown
1796	73770	2019 9 21	1	Square	26	26	26	9.26324	-3.62977e-06	1.45191e-06	3.90939e-06	291.801	black	da	51	Female	danish	unknown
1797	73770	2019 9 21	2	Pentagon	255	190	186	82.7193	22.8093	11.183	25.4032	63.882	pink	da	51	Female	danish	unknown
1798	73770	2019 9 21	3	Circle	217	255	243	97.1223	-14.4337	1.65277	14.528	276.532	green	da	51	Female	danish	unknown
1799	73770	2019 9 21	4	Triangle	226	255	222	97.212	-15.296	12.637	19.8409	309.562	green	da	51	Female	danish	unknown
1800	73770	2019 9 21	5	Hexagon	204	232	255	90.6742	-4.42393	-14.1832	14.8571	197.323	blue	da	51	Female	danish	unknown
1801	98329	2019 9 21	1	Circle	13	17	255	33.3586	76.544	-106.08	130.813	144.187	blue	da	46	Female	danish	unknown
1802	98329	2019 9 21	2	Square	255	243	71	94.2349	-14.2838	79.0798	80.3595	349.761	yellow	da	46	Female	danish	unknown
1803	98329	2019 9 21	3	Triangle	246	115	255	68.8075	68.5138	-47.4419	83.3359	124.7	pink	da	46	Female	danish	unknown
1804	98329	2019 9 21	4	Pentagon	61	255	119	88.8464	-74.0992	51.2961	90.1221	304.693	green	da	46	Female	danish	unknown
1805	98329	2019 9 21	5	Hexagon	255	75	69	58.7223	67.1431	43.5985	80.0564	57.0028	red	da	46	Female	danish	unknown
1806	36837	2019 9 21	1	Circle	236	235	255	93.6539	4.01123	-9.50543	10.3171	157.121	blue	da	54	Male	danish	unknown
1807	36837	2019 9 21	2	Triangle	120	255	99	90.0495	-65.2424	61.7973	89.8636	313.447	green	da	54	Male	danish	unknown
1808	36837	2019 9 21	3	Hexagon	255	92	201	64.2714	72.1974	-24.3898	76.2059	108.666	pink	da	54	Male	danish	unknown
1809	36837	2019 9 21	4	Pentagon	244	87	255	64.3815	79.4831	-54.4571	96.349	124.417	pink	da	54	Male	danish	unknown
1810	36837	2019 9 21	5	Square	92	157	255	64.6486	9.0932	-54.8736	55.6219	170.591	blue	da	54	Male	danish	unknown
1811	27028	2019 9 21	1	Pentagon	255	117	54	65.1647	49.0755	57.7394	75.7775	40.3628	orange	da	23	Male	danish	unknown
1812	27028	2019 9 21	2	Hexagon	71	166	255	66.3884	0.778154	-52.1608	52.1666	179.145	blue	da	23	Male	danish	unknown
1813	27028	2019 9 21	3	Circle	236	255	92	96.0493	-26.5759	72.8616	77.5571	339.961	yellow	da	23	Male	danish	unknown
1814	27028	2019 9 21	4	Square	120	255	89	89.9663	-66.1695	65.7414	93.2756	314.814	green	da	23	Male	danish	unknown
1815	27028	2019 9 21	5	Triangle	255	84	133	61.0458	67.8617	9.91467	68.5822	81.6878	pink	da	23	Male	danish	unknown
1816	55403	2019 9 21	1	Hexagon	94	167	255	67.4519	3.65195	-50.4281	50.5601	175.858	blue	da	79	Female	danish	Non-synesthetic
1817	55403	2019 9 21	2	Triangle	159	255	107	91.6624	-53.2688	60.658	80.7277	318.711	green	da	79	Female	danish	Non-synesthetic
1818	55403	2019 9 21	3	Pentagon	255	248	51	95.4283	-17.42	85.9925	87.7392	348.548	yellow	da	79	Female	danish	Non-synesthetic
1819	55403	2019 9 21	4	Square	86	255	74	88.9171	-74.9559	69.9061	102.495	313.004	green	da	79	Female	danish	Non-synesthetic
1820	55403	2019 9 21	5	Circle	112	110	255	53.8297	40.5822	-72.1799	82.8061	150.654	blue	da	79	Female	danish	Non-synesthetic
1821	3006	2019 9 21	1	Hexagon	242	252	255	98.3198	-2.7263	-2.56984	3.74657	226.692	blue	da	30	Male	danish	unknown
1822	3006	2019 9 21	2	Triangle	0	26	255	33.8916	74.262	-105.193	128.765	144.78	blue	da	30	Male	danish	unknown
1823	3006	2019 9 21	3	Pentagon	255	115	0	64.5861	49.0852	72.5842	87.6232	34.0686	orange	da	30	Male	danish	unknown
1824	3006	2019 9 21	4	Circle	255	249	237	98.0841	-0.0271845	6.45976	6.45982	359.759	yellow	da	30	Male	danish	unknown
1825	3006	2019 9 21	5	Square	15	15	15	4.31498	-1.85991e-06	7.43963e-07	2.00318e-06	291.801	black	da	30	Male	danish	unknown
1826	86596	2019 9 21	1	Circle	255	241	48	93.6183	-14.1141	85.1859	86.3473	350.592	yellow	da	12	Female	danish	unknown
1827	86596	2019 9 21	2	Hexagon	112	255	193	91.1483	-52.7424	18.1609	55.7815	289	green	da	12	Female	danish	unknown
1828	86596	2019 9 21	3	Pentagon	143	130	255	60.8022	35.2027	-60.8295	70.2813	149.942	blue	da	12	Female	danish	unknown
1829	86596	2019 9 21	4	Triangle	255	145	71	70.8513	35.9054	55.7668	66.326	32.7754	orange	da	12	Female	danish	unknown
1830	86596	2019 9 21	5	Square	255	48	52	55.7143	74.4916	49.4947	89.4356	56.3986	red	da	12	Female	danish	unknown
1831	57888	2019 9 21	1	Triangle	158	218	255	84.292	-10.1143	-24.0776	26.1157	202.786	blue	da	10	Male	danish	unknown
1832	57888	2019 9 21	2	Circle	155	112	255	57.8238	48.0467	-65.5528	81.2751	143.761	purple	da	10	Male	danish	unknown
1833	57888	2019 9 21	3	Hexagon	23	42	255	36.091	68.9732	-101.515	122.73	145.806	blue	da	10	Male	danish	unknown
1834	57888	2019 9 21	4	Square	255	104	54	62.8719	55.0332	55.5276	78.179	44.7438	orange	da	10	Male	danish	unknown
1835	57888	2019 9 21	5	Pentagon	77	255	0	88.4923	-79.4293	84.1031	115.682	316.637	green	da	10	Male	danish	unknown
1836	96572	2019 9 21	1	Pentagon	59	137	255	58.0729	16.5234	-65.453	67.5064	165.832	blue	da	43	Female	danish	Non-synesthetic
1837	96572	2019 9 21	2	Triangle	245	255	54	96.4926	-24.7314	85.8582	89.3492	343.931	yellow	da	43	Female	danish	Non-synesthetic
1838	96572	2019 9 21	3	Square	255	67	64	57.7046	69.6173	45.1855	82.9958	57.0142	red	da	43	Female	danish	Non-synesthetic
1839	96572	2019 9 21	4	Hexagon	225	255	33	95.0083	-33.3017	88.5143	94.5716	339.382	yellow	da	43	Female	danish	Non-synesthetic
1840	96572	2019 9 21	5	Circle	255	64	31	57.1073	69.6872	60.4221	92.2342	49.0731	red	da	43	Female	danish	Non-synesthetic
1841	69341	2019 9 21	1	Hexagon	120	120	255	56.7269	36.1833	-67.4683	76.5585	151.795	blue	da	49	Female	danish	unknown
1842	69341	2019 9 21	2	Pentagon	255	79	246	64.5721	83.2158	-49.0876	96.615	120.536	pink	da	49	Female	danish	unknown
1843	69341	2019 9 21	3	Square	255	75	69	58.7223	67.1431	43.5985	80.0564	57.0028	red	da	49	Female	danish	unknown
1844	69341	2019 9 21	4	Circle	255	167	66	75.6352	24.3032	62.8632	67.3975	21.1368	orange	da	49	Female	danish	unknown
1845	69341	2019 9 21	5	Triangle	79	255	126	89.2447	-70.5582	48.627	85.6915	304.574	green	da	49	Female	danish	unknown
1846	84328	2019 9 21	1	Pentagon	34	184	26	65.5093	-64.2784	61.4735	88.9421	313.722	green	da	13	Female	danish	unknown
1847	84328	2019 9 21	2	Triangle	242	0	12	50.582	77.0662	61.4518	98.5674	51.4315	red	da	13	Female	danish	unknown
1848	84328	2019 9 21	3	Circle	255	237	33	92.549	-12.5079	87.4917	88.3813	351.864	yellow	da	13	Female	danish	unknown
1849	84328	2019 9 21	4	Hexagon	172	0	199	42.6058	77.3696	-58.306	96.8795	127.002	purple	da	13	Female	danish	unknown
1850	84328	2019 9 21	5	Square	235	213	70	84.8409	-7.74389	69.7562	70.1847	353.665	yellow	da	13	Female	danish	unknown
1851	56721	2019 9 21	1	Pentagon	0	191	255	72.5459	-17.6586	-42.5412	46.0606	202.543	blue	da	44	Male	danish	unknown
1852	56721	2019 9 21	2	Hexagon	157	255	0	91.0919	-58.8816	87.2543	105.263	325.987	green	da	44	Male	danish	unknown
1853	56721	2019 9 21	3	Triangle	255	255	0	97.1393	-21.5537	94.478	96.9054	347.149	yellow	da	44	Male	danish	unknown
1854	56721	2019 9 21	4	Square	255	149	0	71.3923	32.2279	76.6746	83.1723	22.798	orange	da	44	Male	danish	unknown
1855	56721	2019 9 21	5	Circle	31	255	10	87.886	-84.7608	82.6048	118.355	314.262	green	da	44	Male	danish	unknown
1856	59036	2019 9 21	1	Circle	227	237	78	90.5286	-22.4423	72.2638	75.6684	342.747	yellow	da	50	Female	danish	Synesthetic
1857	59036	2019 9 21	2	Pentagon	255	135	79	68.8658	41.3469	49.7661	64.7011	39.7206	orange	da	50	Female	danish	Synesthetic
1858	59036	2019 9 21	3	Square	71	105	255	50.2871	37.576	-78.0457	86.6204	154.291	blue	da	50	Female	danish	Synesthetic
1859	59036	2019 9 21	4	Triangle	122	167	255	68.7455	9.06403	-48.3013	49.1444	169.372	blue	da	50	Female	danish	Synesthetic
1860	59036	2019 9 21	5	Hexagon	148	250	255	92.5228	-28.5203	-11.7304	30.8384	247.643	blue	da	50	Female	danish	Synesthetic
1861	81782	2019 9 21	1	Triangle	38	255	129	88.6913	-74.9502	46.4063	88.1537	301.764	green	da	52	Male	danish	Non-synesthetic
1862	81782	2019 9 21	2	Square	43	220	255	81.2444	-30.5254	-29.0536	42.1416	226.415	blue	da	52	Male	danish	Non-synesthetic
1863	81782	2019 9 21	3	Circle	255	101	59	62.4144	56.5182	52.7036	77.2786	47.0002	orange	da	52	Male	danish	Non-synesthetic
1864	81782	2019 9 21	4	Hexagon	31	255	251	91.1298	-48.3436	-12.0178	49.815	256.04	blue	da	52	Male	danish	Non-synesthetic
1865	81782	2019 9 21	5	Pentagon	64	255	255	91.6054	-44.8597	-13.344	46.8023	253.434	blue	da	52	Male	danish	Non-synesthetic
1866	26567	2019 9 21	1	Hexagon	241	168	255	78.4198	40.9232	-32.5154	52.2681	128.469	pink	da	15	Female	danish	Non-synesthetic
1867	26567	2019 9 21	2	Pentagon	77	124	255	55.2882	26.6469	-69.912	74.8181	159.136	blue	da	15	Female	danish	Non-synesthetic
1868	26567	2019 9 21	3	Circle	240	121	74	63.917	42.3567	46.1571	62.6463	42.5415	orange	da	15	Female	danish	Non-synesthetic
1869	26567	2019 9 21	4	Triangle	17	173	41	61.7958	-61.7226	53.6349	81.7703	310.99	green	da	15	Female	danish	Non-synesthetic
1870	26567	2019 9 21	5	Square	255	53	38	56.0409	72.9236	56.6343	92.3326	52.1662	red	da	15	Female	danish	Non-synesthetic
1871	37924	2019 9 21	1	Triangle	50	67	179	33.87	32.03	-61.3963	69.249	152.449	blue	da	58	Female	danish	Non-synesthetic
1872	37924	2019 9 21	2	Square	214	20	17	45.4167	68.3082	53.8689	86.9935	51.7401	red	da	58	Female	danish	Non-synesthetic
1873	37924	2019 9 21	3	Hexagon	206	214	43	82.5883	-21.4892	75.4302	78.4315	344.098	yellow	da	58	Female	danish	Non-synesthetic
1874	37924	2019 9 21	4	Circle	41	128	14	46.8964	-45.6619	47.8144	66.1153	316.319	green	da	58	Female	danish	Non-synesthetic
1875	37924	2019 9 21	5	Pentagon	141	29	143	35.0548	58.1907	-37.2581	69.0965	122.63	purple	da	58	Female	danish	Non-synesthetic
1876	34867	2019 9 21	1	Circle	255	222	102	89.1419	-2.17566	61.7099	61.7482	357.981	yellow	da	23	Female	danish	Non-synesthetic
1877	34867	2019 9 21	2	Triangle	66	255	91	88.6519	-76.7277	63.135	99.3638	309.449	green	da	23	Female	danish	Non-synesthetic
1878	34867	2019 9 21	3	Square	43	110	255	50.5493	31.8587	-77.6595	83.9403	157.695	blue	da	23	Female	danish	Non-synesthetic
1879	34867	2019 9 21	4	Pentagon	172	28	255	48.0345	83.9841	-81.3521	116.925	134.088	purple	da	23	Female	danish	Non-synesthetic
1880	34867	2019 9 21	5	Hexagon	255	148	33	71.2522	33.1379	70.6656	78.0496	25.1238	orange	da	23	Female	danish	Non-synesthetic
1881	93747	2019 9 21	1	Triangle	189	51	56	43.4711	54.7234	30.2704	62.5375	61.0507	red	da	25	Female	danish	Non-synesthetic
1882	93747	2019 9 21	2	Pentagon	96	219	213	80.7108	-35.5347	-7.42016	36.3012	258.205	blue	da	25	Female	danish	Non-synesthetic
1883	93747	2019 9 21	3	Hexagon	252	94	255	66.4625	78.6477	-51.0864	93.7832	123.006	pink	da	25	Female	danish	Non-synesthetic
1884	93747	2019 9 21	4	Circle	239	255	66	96.1068	-26.7047	81.9875	86.227	341.959	yellow	da	25	Female	danish	Non-synesthetic
1885	93747	2019 9 21	5	Square	159	99	255	55.5979	55.8294	-69.1218	88.8524	141.072	purple	da	25	Female	danish	Non-synesthetic
1886	24069	2019 9 21	1	Square	51	0	217	28.6741	70.7756	-92.2396	116.264	142.501	blue	da	21	Female	danish	unknown
1887	24069	2019 9 21	2	Circle	245	224	0	88.3173	-10.68	87.7079	88.3557	353.057	yellow	da	21	Female	danish	unknown
1888	24069	2019 9 21	3	Hexagon	240	0	12	50.1662	76.5858	61.0117	97.9174	51.4576	red	da	21	Female	danish	unknown
1889	24069	2019 9 21	4	Pentagon	8	191	14	67.5332	-68.6864	65.3323	94.7952	313.566	green	da	21	Female	danish	unknown
1890	24069	2019 9 21	5	Triangle	255	177	33	77.7682	18.0675	75.795	77.9187	13.4076	yellow	da	21	Female	danish	unknown
1891	93276	2019 9 21	1	Square	255	52	20	55.8604	72.8992	63.4406	96.6385	48.9685	red	da	48	Female	danish	unknown
1892	93276	2019 9 21	2	Circle	51	75	255	42.6929	53.6596	-90.5395	105.246	149.346	blue	da	48	Female	danish	unknown
1893	93276	2019 9 21	3	Pentagon	68	255	0	88.3258	-80.8799	83.9002	116.537	316.05	green	da	48	Female	danish	unknown
1894	93276	2019 9 21	4	Hexagon	22	18	255	33.6067	76.4185	-105.661	130.399	144.124	blue	da	48	Female	danish	unknown
1895	93276	2019 9 21	5	Triangle	255	51	51	55.9611	73.739	50.2562	89.2364	55.724	red	da	48	Female	danish	unknown
1896	84384	2019 9 21	1	Triangle	255	179	87	78.5743	19.0773	56.7259	59.8479	18.5881	orange	da	13	Female	danish	unknown
1897	84384	2019 9 21	2	Pentagon	115	255	115	90.0441	-64.7446	54.8351	84.8455	310.263	green	da	13	Female	danish	unknown
1898	84384	2019 9 21	3	Hexagon	209	156	255	72.5965	37.8571	-41.7998	56.3949	137.834	pink	da	13	Female	danish	unknown
1899	84384	2019 9 21	4	Square	69	36	255	37.3805	72.8015	-99.3134	123.139	143.757	blue	da	13	Female	danish	unknown
1900	84384	2019 9 21	5	Circle	230	69	255	60.1608	82.7701	-61.3087	103.003	126.528	pink	da	13	Female	danish	unknown
1901	1381	2019 9 21	1	Pentagon	82	177	255	69.7918	-3.90552	-46.7701	46.9328	184.773	blue	da	50	Female	danish	unknown
1902	1381	2019 9 21	2	Square	255	120	105	66.3046	50.2354	32.9652	60.0858	56.7265	orange	da	50	Female	danish	unknown
1903	1381	2019 9 21	3	Circle	255	169	112	76.5642	25.9811	42.1274	49.4948	31.6632	orange	da	50	Female	danish	unknown
1904	1381	2019 9 21	4	Triangle	87	71	255	43.8731	58.9526	-88.5263	106.359	146.339	blue	da	50	Female	danish	unknown
1905	1381	2019 9 21	5	Hexagon	255	214	66	86.8743	-0.0491769	73.7882	73.7882	359.962	yellow	da	50	Female	danish	unknown
1906	9306	2019 9 21	1	Pentagon	161	8	23	33.5949	56.0777	37.2228	67.3071	56.4249	red	da	20	Male	danish	Non-synesthetic
1907	9306	2019 9 21	2	Triangle	38	33	204	29.0513	58.2976	-84.0785	102.312	145.264	blue	da	20	Male	danish	Non-synesthetic
1908	9306	2019 9 21	3	Hexagon	255	8	144	55.5368	85.2501	-4.54512	85.3711	93.0518	pink	da	20	Male	danish	Non-synesthetic
1909	9306	2019 9 21	4	Square	208	143	255	69.6654	44.5654	-46.3982	64.334	136.154	pink	da	20	Male	danish	Non-synesthetic
1910	9306	2019 9 21	5	Circle	255	30	0	54.2341	77.2259	67.5593	102.606	48.8197	red	da	20	Male	danish	Non-synesthetic
1911	60421	2019 9 21	1	Square	71	38	255	37.7412	72.2306	-98.7099	122.315	143.805	blue	da	43	Male	danish	Non-synesthetic
1912	60421	2019 9 21	2	Hexagon	184	102	255	58.8941	59.7176	-63.6715	87.2941	136.835	purple	da	43	Male	danish	Non-synesthetic
1913	60421	2019 9 21	3	Pentagon	255	127	77	67.2625	45.2037	48.9748	66.6477	42.707	orange	da	43	Male	danish	Non-synesthetic
1914	60421	2019 9 21	4	Triangle	252	255	77	97.1274	-21.0113	79.7626	82.4836	345.242	yellow	da	43	Male	danish	Non-synesthetic
1915	60421	2019 9 21	5	Circle	128	255	255	93.1559	-35.2311	-10.8676	36.8691	252.857	blue	da	43	Male	danish	Non-synesthetic
1916	68404	2019 9 21	1	Square	255	46	70	55.749	75.5465	39.6623	85.3251	62.3003	red	da	55	Male	danish	unknown
1917	68404	2019 9 21	2	Triangle	138	115	255	56.9615	42.7176	-67.0197	79.4759	147.487	blue	da	55	Male	danish	unknown
1918	68404	2019 9 21	3	Circle	255	91	66	60.9069	60.9814	47.601	77.3601	52.025	orange	da	55	Male	danish	unknown
1919	68404	2019 9 21	4	Pentagon	79	141	255	59.8244	16.5764	-62.6034	64.7608	165.169	blue	da	55	Male	danish	unknown
1920	68404	2019 9 21	5	Hexagon	235	255	249	98.4404	-7.59032	0.632242	7.61661	274.762	green	da	55	Male	danish	unknown
1921	61778	2019 9 21	1	Pentagon	122	127	255	58.5407	32.452	-64.5411	72.2405	153.306	blue	da	56	Female	danish	Synesthetic
1922	61778	2019 9 21	2	Circle	255	175	84	77.6175	20.9989	57.0525	60.7943	20.2068	orange	da	56	Female	danish	Synesthetic
1923	61778	2019 9 21	3	Square	255	44	33	55.2555	74.9694	58.1975	94.9071	52.1784	red	da	56	Female	danish	Synesthetic
1924	61778	2019 9 21	4	Hexagon	23	104	255	48.6354	34.5364	-80.8013	87.8727	156.857	blue	da	56	Female	danish	Synesthetic
1925	61778	2019 9 21	5	Triangle	89	255	23	88.7813	-76.8473	82.3609	112.645	316.983	green	da	56	Female	danish	Synesthetic
1926	54311	2019 9 21	1	Square	85	255	77	88.9144	-74.9071	68.8365	101.733	312.582	green	da	12	Male	danish	unknown
1927	54311	2019 9 21	2	Hexagon	207	66	185	52.5839	67.6035	-33.9242	75.6378	116.648	pink	da	12	Male	danish	unknown
1928	54311	2019 9 21	3	Circle	31	229	255	83.7277	-35.5236	-25.2698	43.5946	234.574	blue	da	12	Male	danish	unknown
1929	54311	2019 9 21	4	Triangle	255	247	0	95.0701	-17.7328	92.9685	94.6446	349.201	yellow	da	12	Male	danish	unknown
1930	54311	2019 9 21	5	Pentagon	255	48	41	55.6254	74.2199	54.8969	92.3162	53.5114	red	da	12	Male	danish	unknown
1931	27362	2019 9 21	1	Triangle	38	0	255	33.1995	79.4803	-106.329	132.752	143.222	blue	da	19	Female	danish	Non-synesthetic
1932	27362	2019 9 21	2	Hexagon	255	140	0	69.4853	36.8257	75.4871	83.9907	26.005	orange	da	19	Female	danish	Non-synesthetic
1933	27362	2019 9 21	3	Pentagon	255	102	0	62.3125	55.0002	71.3267	90.0696	37.6359	orange	da	19	Female	danish	Non-synesthetic
1934	27362	2019 9 21	4	Square	47	0	255	33.6095	79.6243	-105.634	132.282	142.992	blue	da	19	Female	danish	Non-synesthetic
1935	27362	2019 9 21	5	Circle	255	4	0	53.3349	79.8196	67.2356	104.364	49.8911	red	da	19	Female	danish	Non-synesthetic
1936	588	2019 9 21	1	Square	41	169	255	66.5681	-3.96025	-51.9191	52.0699	184.362	blue	da	46	Female	danish	unknown
1937	588	2019 9 21	2	Pentagon	255	38	96	55.5813	78.3939	24.2313	82.0534	72.8238	red	da	46	Female	danish	unknown
1938	588	2019 9 21	3	Triangle	37	255	33	87.9775	-83.7714	79.7888	115.689	313.605	green	da	46	Female	danish	unknown
1939	588	2019 9 21	4	Circle	240	77	255	62.5553	82.1507	-57.3979	100.216	124.942	pink	da	46	Female	danish	unknown
1940	588	2019 9 21	5	Hexagon	255	255	64	97.2895	-20.342	84.1069	86.5319	346.404	yellow	da	46	Female	danish	unknown
1941	32223	2019 9 21	1	Triangle	96	84	255	47.034	53.0365	-83.3078	98.7576	147.518	blue	da	19	Female	danish	Synesthetic
1942	32223	2019 9 21	2	Square	255	36	28	54.6712	76.4805	59.8249	97.0994	51.9666	red	da	19	Female	danish	Synesthetic
1943	32223	2019 9 21	3	Hexagon	10	143	10	51.5306	-55.0238	52.4299	76.0034	313.617	green	da	19	Female	danish	Synesthetic
1944	32223	2019 9 21	4	Pentagon	13	133	17	48.1338	-51.4997	47.9924	70.3952	312.981	green	da	19	Female	danish	Synesthetic
1945	32223	2019 9 21	5	Circle	237	227	31	88.4687	-15.1676	83.9763	85.335	349.762	yellow	da	19	Female	danish	Synesthetic
1946	74082	2019 9 21	1	Hexagon	46	109	255	50.3758	32.7066	-77.939	84.5235	157.235	blue	da	10	Male	danish	Synesthetic
1947	74082	2019 9 21	2	Circle	223	232	42	88.7188	-23.1529	81.4522	84.6789	344.132	yellow	da	10	Male	danish	Synesthetic
1948	74082	2019 9 21	3	Pentagon	29	232	26	80.7639	-78.3725	74.7609	108.312	313.649	green	da	10	Male	danish	Synesthetic
1949	74082	2019 9 21	4	Square	178	67	209	49.598	64.6294	-52.7782	83.4416	129.236	purple	da	10	Male	danish	Synesthetic
1950	74082	2019 9 21	5	Triangle	255	34	0	54.4607	76.5762	67.6447	102.175	48.5437	red	da	10	Male	danish	Synesthetic
1951	6820	2019 9 21	1	Square	61	142	255	59.4842	13.7053	-63.1823	64.6517	167.761	blue	da	54	Male	danish	unknown
1952	6820	2019 9 21	2	Pentagon	71	78	255	44.2415	53.564	-87.9542	102.981	148.659	blue	da	54	Male	danish	unknown
1953	6820	2019 9 21	3	Circle	255	84	54	59.7745	63.3183	52.4975	82.2508	50.3377	orange	da	54	Male	danish	unknown
1954	6820	2019 9 21	4	Triangle	120	255	89	89.9663	-66.1695	65.7414	93.2756	314.814	green	da	54	Male	danish	unknown
1955	6820	2019 9 21	5	Hexagon	255	185	115	80.2921	17.8484	45.1943	48.591	21.5503	orange	da	54	Male	danish	unknown
1956	84919	2019 9 21	1	Square	255	207	36	85.0052	2.59302	80.8663	80.9078	1.83659	yellow	da	52	Female	danish	unknown
1957	84919	2019 9 21	2	Pentagon	71	154	255	63.0669	7.74397	-57.4362	57.9559	172.321	blue	da	52	Female	danish	unknown
1958	84919	2019 9 21	3	Triangle	255	82	59	59.5413	64.2387	49.7615	81.2577	52.2374	orange	da	52	Female	danish	unknown
1959	84919	2019 9 21	4	Circle	251	255	41	96.8985	-22.6576	89.3519	92.1798	345.771	yellow	da	52	Female	danish	unknown
1960	84919	2019 9 21	5	Hexagon	71	255	105	88.8633	-74.4965	57.5754	94.1523	307.699	green	da	52	Female	danish	unknown
1961	39533	2019 9 21	1	Square	255	121	94	66.3277	49.0415	38.9976	62.6568	51.5084	orange	da	24	Female	danish	unknown
1962	39533	2019 9 21	2	Triangle	108	82	255	47.5477	55.7666	-82.4305	99.5224	145.921	blue	da	24	Female	danish	unknown
1963	39533	2019 9 21	3	Hexagon	144	0	255	42.9866	84.4572	-89.7906	123.269	136.753	purple	da	24	Female	danish	unknown
1964	39533	2019 9 21	4	Circle	255	200	0	83.2172	5.73455	84.5353	84.7295	3.88078	yellow	da	24	Female	danish	unknown
1965	39533	2019 9 21	5	Pentagon	255	0	106	54.3518	83.098	16.5763	84.7352	78.7188	red	da	24	Female	danish	unknown
1966	24652	2019 9 21	1	Square	43	72	255	41.7915	54.8749	-92.0379	107.155	149.196	blue	da	21	Male	danish	unknown
1967	24652	2019 9 21	2	Pentagon	157	0	255	44.7844	85.6536	-86.7662	121.922	135.37	purple	da	21	Male	danish	unknown
1968	24652	2019 9 21	3	Hexagon	225	92	255	62.4099	73.379	-57.7553	93.3818	128.206	pink	da	21	Male	danish	unknown
1969	24652	2019 9 21	4	Circle	255	213	5	86.4364	-0.87209	86.3537	86.3581	359.421	yellow	da	21	Male	danish	unknown
1970	24652	2019 9 21	5	Triangle	250	251	255	98.6457	0.37972	-2.0247	2.06	169.378	blue	da	21	Male	danish	unknown
1971	35529	2019 9 21	1	Hexagon	255	28	62	54.4965	78.5695	42.7852	89.4636	61.4294	red	da	49	Female	danish	Non-synesthetic
1972	35529	2019 9 21	2	Circle	61	255	110	88.7488	-75.267	55.2194	93.3505	306.265	green	da	49	Female	danish	Non-synesthetic
1973	35529	2019 9 21	3	Square	59	75	255	43.0324	54.2269	-89.9678	105.046	148.921	blue	da	49	Female	danish	Non-synesthetic
1974	35529	2019 9 21	4	Pentagon	255	162	128	75.2419	30.9604	32.0471	44.5597	44.0119	orange	da	49	Female	danish	Non-synesthetic
1975	35529	2019 9 21	5	Triangle	107	255	99	89.6466	-68.3692	61.2347	91.7825	311.849	green	da	49	Female	danish	Non-synesthetic
1976	99943	2019 9 21	1	Pentagon	199	56	255	54.2301	81.1634	-71.0951	107.898	131.217	purple	da	49	Female	danish	Non-synesthetic
1977	99943	2019 9 21	2	Triangle	204	74	255	57.033	76.0448	-66.5326	101.042	131.183	purple	da	49	Female	danish	Non-synesthetic
1978	99943	2019 9 21	3	Circle	255	33	55	54.6899	77.5821	46.8644	90.638	58.8654	red	da	49	Female	danish	Non-synesthetic
1979	99943	2019 9 21	4	Square	71	221	255	81.9831	-28.3678	-27.883	39.7768	225.494	blue	da	49	Female	danish	Non-synesthetic
1980	99943	2019 9 21	5	Hexagon	41	255	216	90.2954	-57.0807	4.91381	57.2919	274.92	green	da	49	Female	danish	Non-synesthetic
1981	4668	2019 9 21	1	Triangle	66	255	33	88.3444	-80.5184	80.2496	113.68	314.904	green	da	48	Female	danish	Non-synesthetic
1982	4668	2019 9 21	2	Square	51	228	255	83.6548	-33.7368	-25.3611	42.2061	233.066	blue	da	48	Female	danish	Non-synesthetic
1983	4668	2019 9 21	3	Circle	255	245	48	94.6453	-16.0567	86.0576	87.5427	349.431	yellow	da	48	Female	danish	Non-synesthetic
1984	4668	2019 9 21	4	Hexagon	36	255	120	88.5649	-76.4095	50.4294	91.5507	303.424	green	da	48	Female	danish	Non-synesthetic
1985	4668	2019 9 21	5	Pentagon	255	167	51	75.5395	23.7517	68.5481	72.5464	19.111	orange	da	48	Female	danish	Non-synesthetic
1986	94961	2019 9 21	1	Pentagon	193	23	255	50.8874	87.4624	-76.5645	116.24	131.199	purple	da	50	Female	danish	unknown
1987	94961	2019 9 21	2	Circle	255	248	31	95.3696	-17.8843	90.0626	91.8211	348.768	yellow	da	50	Female	danish	unknown
1988	94961	2019 9 21	3	Hexagon	255	46	102	56.2677	77.0992	21.5691	80.0595	74.3706	red	da	50	Female	danish	unknown
1989	94961	2019 9 21	4	Triangle	153	255	10	90.922	-60.0858	86.3137	105.168	325.157	green	da	50	Female	danish	unknown
1990	94961	2019 9 21	5	Square	18	10	255	33.0561	77.8036	-106.583	131.96	143.871	blue	da	50	Female	danish	unknown
1991	32740	2019 9 21	1	Triangle	186	255	224	94.8814	-27.568	7.96043	28.6943	286.106	green	da	12	Female	danish	unknown
1992	32740	2019 9 21	2	Pentagon	255	0	238	59.3778	95.9346	-52.872	109.539	118.86	pink	da	12	Female	danish	unknown
1993	32740	2019 9 21	3	Square	9	255	0	87.7628	-85.925	83.2136	119.614	314.082	green	da	12	Female	danish	unknown
1994	32740	2019 9 21	4	Hexagon	181	112	255	60.4556	53.9776	-61.186	81.5923	138.582	purple	da	12	Female	danish	unknown
1995	32740	2019 9 21	5	Circle	255	42	0	54.993	75.0557	67.8513	101.179	47.886	red	da	12	Female	danish	unknown
1996	4738	2019 9 21	1	Triangle	74	255	113	88.9997	-73.0763	54.2393	91.0058	306.584	green	da	45	Male	danish	Non-synesthetic
1997	4738	2019 9 21	2	Pentagon	252	56	255	62.2945	90.5061	-57.7053	107.337	122.521	pink	da	45	Male	danish	Non-synesthetic
1998	4738	2019 9 21	3	Circle	100	77	255	45.9546	57.3364	-85.0678	102.587	146.02	blue	da	45	Male	danish	Non-synesthetic
1999	4738	2019 9 21	4	Square	255	41	80	55.5146	77.0249	33.6073	84.0374	66.4275	red	da	45	Male	danish	Non-synesthetic
[truncated: 35,586 more rows]
